# Supplementary material for: 4,4′-Dimeth­oxy-2,2′-[2,2-dimethyl­propane-1,3-diylbis(nitrilo­methanylyl­idene)]diphenol
Source: Acta Crystallogr Sect E Struct Rep Online. 2011 Feb 12;67(Pt 3):o614. doi: 10.1107/S1600536811004776 (PMC3052006; doi:10.1107/S1600536811004776)
Supplement: Supplementary file 1 [file e-67-0o614-sup1.cif]

##############################################################################
###                                                                        ###
###        Electronic paper (Acta Crystallographica Section E)             ###
###                                                                        ###
##############################################################################
#                                                                            #
# This CIF contains the data in a paper accepted for publication in Acta     #
# Crystallographica Section E. It conforms to the requirements of Notes      #
# for Authors for Section E, and has been peer reviewed under the auspices   #
# of the IUCr Commission on Journals.                                        #
#                                                                            #
# Full details of the Crystallographic Information File format               #
# are given in the paper "The Crystallographic Information File (CIF):       #
# a New Standard Archive File for Crystallography" by S. R. Hall, F. H.      #
# Allen and I. D. Brown [Acta Cryst. (1991), A47, 655-685].                  #
#                                                                            #
# The current version of the core CIF dictionary is obtainable from          #
# ftp://ftp.iucr.org/pub/cif_core.dic. The current version number is 2.4.    #
#                                                                            #
# Software is freely available for graphical display of the structure(s) in  #
# this CIF.  For information consult the CIF home page http://www.iucr.org/  #
# cif/home.html                                                              #
#                                                                            #
# This file may be used for bona fide research purposes within the           #
# scientific community so long as proper attribution is given to the journal # 
# article from which it was obtained.                                        #
#                                                                            #
##############################################################################
                                             
data_global
_audit_creation_method     'form.cif (version 2.0)'
_journal_data_validation_number     ?
_journal_date_recd_electronic     2011-01-30
_journal_date_accepted     2011-02-08
_journal_name_full     'Acta Crystallographica, Section E'
_journal_year     2011
_journal_volume     67
_journal_issue      3
_journal_page_first     o614
_journal_page_last     o614
_journal_paper_category     QO
_journal_coeditor_code     TK2716
loop_
    _publ_contact_author_name
    _publ_contact_author_address
    _publ_contact_author_email
    'Prof. Tahir, Muhammad Nawaz'
;
Department of Physics
University of Sargodha
Punjab, Pakistan
;
 'dmntahir_uos@yahoo.com'
    'Kia, Reza'
;
X-ray Crystallography Laboratory,
Plasma Physics Research Center,
Science and Research Branch,
Islamic Azad University,
Tehran,
Iran
;
 'rkia@srbiau.ac.ir, zsrkk@yahoo.com'
_publ_contact_author_fax     ?
_publ_contact_author_phone     ?
_publ_section_title
;\
4,4'-Dimethoxy-2,2'-[2,2-dimethylpropane-1,3-diylbis(nitrilomethanylylidene)]\
diphenol
;
loop_
    _publ_author_name
    _publ_author_address
    'Kargar, Hadi'
;
Chemistry Department,
Payame Noor University,
Tehran 19395-4697,
Iran
;
    'Kia, Reza'
;
X-ray Crystallography Laboratory,
Plasma Physics Research Center,
Science and Research Branch,
Islamic Azad University,
Tehran,
Iran
;
    'Pahlavani, Elham'
;
Chemistry Department,
Payame Noor University,
Tehran 19395-4697,
Iran
;
    'Tahir, Muhammad Nawaz'
;
Department of Physics
University of Sargodha
Punjab
Pakistan
;
data_I
_audit_creation_method     SHELXL-97
_chemical_name_systematic
;
4,4'-Dimethoxy-2,2'-[2,2-dimethylpropane-1,3-
diylbis(nitrilomethanylylidene)]diphenol
;
_chemical_name_common
;
;
_chemical_formula_moiety     'C21 H26 N2 O4'
_chemical_formula_sum     'C21 H26 N2 O4'
_chemical_formula_iupac     'C21 H26 N2 O4'
_chemical_formula_weight     370.44
_chemical_melting_point     ?
_symmetry_cell_setting     monoclinic
_symmetry_space_group_name_H-M     'P 21/c'
_symmetry_space_group_name_Hall     '-P 2ybc'
loop_
    _symmetry_equiv_pos_as_xyz
    'x, y, z'
    '-x, y+1/2, -z+1/2'
    '-x, -y, -z'
    'x, -y-1/2, z-1/2'
_cell_length_a     10.660(2)
_cell_length_b     21.742(4)
_cell_length_c     9.2767(19)
_cell_angle_alpha     90.00
_cell_angle_beta     108.03(3)
_cell_angle_gamma     90.00
_cell_volume     2044.5(7)
_cell_formula_units_Z     4
_cell_measurement_reflns_used     3220
_cell_measurement_theta_min     2.03
_cell_measurement_theta_max     24.22
_cell_measurement_temperature     296(2)
_exptl_crystal_description     plate
_exptl_crystal_colour     yellow
_exptl_crystal_size_max     0.23
_exptl_crystal_size_mid     0.15
_exptl_crystal_size_min     0.08
_exptl_crystal_density_diffrn     1.204
_exptl_crystal_density_meas     ?
_exptl_crystal_density_method     'not measured'
_exptl_crystal_F_000     792
_exptl_absorpt_coefficient_mu     0.084
_exptl_absorpt_correction_type     multi-scan
_exptl_absorpt_process_details     '(MULABS in PLATON; Blessing, 1995)'
_exptl_absorpt_correction_T_min     0.9653
_exptl_absorpt_correction_T_max     1.0000
_exptl_special_details
;
;
_diffrn_ambient_temperature     296(2)
_diffrn_radiation_type     MoK\a
_diffrn_radiation_wavelength     0.71073
_diffrn_radiation_source     'fine-focus sealed tube'
_diffrn_radiation_monochromator     graphite
_diffrn_measurement_device_type     'Stoe IPDS 2T Image Plate'
_diffrn_measurement_method     \w
_diffrn_detector_area_resol_mean     '0.15 mm'
_diffrn_reflns_number     7094
_diffrn_reflns_av_R_equivalents     0.0541
_diffrn_reflns_av_sigmaI/netI     0.1640
_diffrn_reflns_theta_min     2.01
_diffrn_reflns_theta_max     24.99
_diffrn_reflns_theta_full     24.99
_diffrn_measured_fraction_theta_max     0.941
_diffrn_measured_fraction_theta_full     0.941
_diffrn_reflns_limit_h_min     -12
_diffrn_reflns_limit_h_max     12
_diffrn_reflns_limit_k_min     -22
_diffrn_reflns_limit_k_max     25
_diffrn_reflns_limit_l_min     -11
_diffrn_reflns_limit_l_max     10
_diffrn_standards_number     0
_diffrn_standards_interval_count     .
_diffrn_standards_interval_time     .
_diffrn_standards_decay_%     ?
_refine_special_details
;
Refinement of <i>F</i>^2^ against ALL reflections. The weighted <i>R</i>-factor
<i>wR</i> and goodness of fit <i>S</i> are based on <i>F</i>^2^, conventional
<i>R</i>-factors <i>R</i> are based on <i>F</i>, with <i>F</i> set to zero for
negative <i>F</i>^2^. The threshold expression of <i>F</i>^2^ >
\s(<i>F</i>^2^) is used only for calculating <i>R</i>-factors(gt) <i>etc</i>.
and is not relevant to the choice of reflections for refinement.
<i>R</i>-factors based on <i>F</i>^2^ are statistically about twice as large
as those based on <i>F</i>, and <i>R</i>- factors based on ALL data will be
even larger.
;
_reflns_number_total     3375
_reflns_number_gt     967
_reflns_threshold_expression     I>2\s(I)
_refine_ls_structure_factor_coef     Fsqd
_refine_ls_matrix_type     full
_refine_ls_R_factor_all     0.1560
_refine_ls_R_factor_gt     0.0305
_refine_ls_wR_factor_gt     0.0447
_refine_ls_wR_factor_ref     0.0577
_refine_ls_goodness_of_fit_ref     0.565
_refine_ls_restrained_S_all     0.565
_refine_ls_number_reflns     3375
_refine_ls_number_parameters     246
_refine_ls_number_restraints     0
_refine_ls_hydrogen_treatment     constr
_refine_ls_weighting_scheme     calc
_refine_ls_weighting_details
                 'calc w=1/[\s^2^(Fo^2^)+(0.0172P)^2^] where P=(Fo^2^+2Fc^2^)/3'
_atom_sites_solution_hydrogens     geom
_atom_sites_solution_primary     direct
_atom_sites_solution_secondary     difmap
_refine_ls_shift/su_max     0.001
_refine_ls_shift/su_mean     0.000
_refine_diff_density_max     0.075
_refine_diff_density_min     -0.105
_refine_ls_extinction_method     none
_refine_ls_extinction_coef     ?
loop_
    _atom_type_symbol
    _atom_type_description
    _atom_type_scat_dispersion_real
    _atom_type_scat_dispersion_imag
    _atom_type_scat_source
    'C' 'C' 0.0033 0.0016
                         'International Tables Vol C Tables 4.2.6.8 and 6.1.1.4'
    'H' 'H' 0.0000 0.0000
                         'International Tables Vol C Tables 4.2.6.8 and 6.1.1.4'
    'N' 'N' 0.0061 0.0033
                         'International Tables Vol C Tables 4.2.6.8 and 6.1.1.4'
    'O' 'O' 0.0106 0.0060
                         'International Tables Vol C Tables 4.2.6.8 and 6.1.1.4'
_computing_data_collection     'X-AREA (Stoe & Cie, 2009)'
_computing_cell_refinement     'X-AREA (Stoe & Cie, 2009)'
_computing_data_reduction     'X-AREA (Stoe & Cie, 2009)'
_computing_structure_solution     'SHELXTL (Sheldrick, 2008)'
_computing_structure_refinement     'SHELXTL (Sheldrick, 2008)'
_computing_molecular_graphics     'SHELXTL (Sheldrick, 2008)'
_computing_publication_material
                             'SHELXTL (Sheldrick, 2008) and PLATON (Spek, 2009)'
loop_
    _atom_site_type_symbol
    _atom_site_label
    _atom_site_fract_x
    _atom_site_fract_y
    _atom_site_fract_z
    _atom_site_U_iso_or_equiv
    _atom_site_adp_type
    _atom_site_calc_flag
    _atom_site_refinement_flags
    _atom_site_occupancy
    _atom_site_disorder_assembly
    _atom_site_disorder_group
    O O1 -0.05846(17) 0.01529(7) 0.75824(19) 0.0807(6) Uani d . 1 . .
    H H1 -0.0997 0.0250 0.6727 0.121 Uiso d R 1 . .
    O O2 -0.1706(2) 0.31943(8) 0.4769(2) 0.0874(6) Uani d . 1 . .
    H H2 -0.2189 0.2892 0.4703 0.131 Uiso d R 1 . .
    O O3 0.4634(2) 0.07957(10) 0.8988(2) 0.1064(8) Uani d . 1 . .
    O O4 0.3081(2) 0.30533(10) 0.9255(3) 0.0936(7) Uani d . 1 . .
    N N1 -0.1073(3) 0.07562(9) 0.5057(3) 0.0629(7) Uani d . 1 . .
    N N2 -0.2263(3) 0.21006(10) 0.5539(3) 0.0662(7) Uani d . 1 . .
    C C1 0.0688(3) 0.03241(12) 0.7858(4) 0.0601(8) Uani d . 1 . .
    C C2 0.1605(3) 0.01492(12) 0.9224(3) 0.0685(8) Uani d . 1 . .
    H H2A 0.1336 -0.0083 0.9917 0.082 Uiso calc R 1 . .
    C C3 0.2893(3) 0.03161(12) 0.9549(3) 0.0750(9) Uani d . 1 . .
    H H3A 0.3502 0.0195 1.0460 0.090 Uiso calc R 1 . .
    C C4 0.3300(3) 0.06678(14) 0.8524(4) 0.0720(9) Uani d . 1 . .
    C C5 0.2413(3) 0.08523(12) 0.7179(3) 0.0705(9) Uani d . 1 . .
    H H5A 0.2691 0.1088 0.6498 0.085 Uiso calc R 1 . .
    C C6 0.1091(3) 0.06829(11) 0.6844(3) 0.0557(8) Uani d . 1 . .
    C C7 0.0141(3) 0.08981(11) 0.5447(3) 0.0621(8) Uani d . 1 . .
    H H7A 0.0435 0.1151 0.4811 0.075 Uiso calc R 1 . .
    C C8 -0.1960(3) 0.10405(11) 0.3705(3) 0.0689(8) Uani d . 1 . .
    H H8A -0.2106 0.0760 0.2856 0.083 Uiso calc R 1 . .
    H H8B -0.1554 0.1410 0.3468 0.083 Uiso calc R 1 . .
    C C9 -0.3286(3) 0.12057(12) 0.3915(3) 0.0647(8) Uani d . 1 . .
    C C10 -0.3096(2) 0.15556(12) 0.5410(3) 0.0686(8) Uani d . 1 . .
    H H10A -0.3951 0.1680 0.5473 0.082 Uiso calc R 1 . .
    H H10B -0.2698 0.1282 0.6255 0.082 Uiso calc R 1 . .
    C C11 -0.1179(3) 0.21062(13) 0.6614(3) 0.0647(9) Uani d . 1 . .
    H H11A -0.0969 0.1777 0.7287 0.078 Uiso calc R 1 . .
    C C12 -0.0261(3) 0.26170(13) 0.6810(3) 0.0550(8) Uani d . 1 . .
    C C13 -0.0544(3) 0.31384(15) 0.5877(3) 0.0673(9) Uani d . 1 . .
    C C14 0.0387(4) 0.36057(13) 0.6113(4) 0.0794(11) Uani d . 1 . .
    H H14A 0.0205 0.3954 0.5500 0.095 Uiso calc R 1 . .
    C C15 0.1556(4) 0.35591(14) 0.7224(4) 0.0804(10) Uani d . 1 . .
    H H15A 0.2167 0.3876 0.7359 0.096 Uiso calc R 1 . .
    C C16 0.1861(4) 0.30500(14) 0.8166(4) 0.0677(9) Uani d . 1 . .
    C C17 0.0946(3) 0.25820(12) 0.7948(3) 0.0628(8) Uani d . 1 . .
    H H17A 0.1140 0.2238 0.8573 0.075 Uiso calc R 1 . .
    C C18 -0.4084(2) 0.06177(12) 0.3967(3) 0.0982(10) Uani d . 1 . .
    H H18A -0.3598 0.0366 0.4803 0.147 Uiso calc R 1 . .
    H H18B -0.4234 0.0393 0.3038 0.147 Uiso calc R 1 . .
    H H18C -0.4916 0.0729 0.4092 0.147 Uiso calc R 1 . .
    C C19 -0.4063(3) 0.16042(12) 0.2556(3) 0.0975(10) Uani d . 1 . .
    H H19A -0.3572 0.1971 0.2522 0.146 Uiso calc R 1 . .
    H H19B -0.4901 0.1713 0.2666 0.146 Uiso calc R 1 . .
    H H19C -0.4199 0.1376 0.1634 0.146 Uiso calc R 1 . .
    C C20 0.5161(3) 0.11165(14) 0.7998(4) 0.1184(13) Uani d . 1 . .
    H H20A 0.6098 0.1155 0.8448 0.178 Uiso calc R 1 . .
    H H20B 0.4771 0.1518 0.7810 0.178 Uiso calc R 1 . .
    H H20C 0.4974 0.0896 0.7059 0.178 Uiso calc R 1 . .
    C C21 0.3454(3) 0.25225(13) 1.0160(3) 0.1204(13) Uani d . 1 . .
    H H21A 0.4318 0.2581 1.0868 0.181 Uiso calc R 1 . .
    H H21B 0.3463 0.2175 0.9525 0.181 Uiso calc R 1 . .
    H H21C 0.2834 0.2450 1.0703 0.181 Uiso calc R 1 . .
loop_
    _atom_site_aniso_label
    _atom_site_aniso_U_11
    _atom_site_aniso_U_22
    _atom_site_aniso_U_33
    _atom_site_aniso_U_12
    _atom_site_aniso_U_13
    _atom_site_aniso_U_23
    O1 0.0710(15) 0.0916(13) 0.0825(14) -0.0025(12) 0.0279(14) 0.0249(11)
    O2 0.1028(17) 0.0767(14) 0.0822(16) 0.0121(13) 0.0279(14) 0.0188(12)
    O3 0.0738(17) 0.154(2) 0.0852(18) -0.0283(16) 0.0154(16) 0.0102(14)
    O4 0.0945(18) 0.0784(16) 0.0994(19) -0.0159(14) 0.0174(16) 0.0104(14)
    N1 0.0633(17) 0.0646(15) 0.0623(18) 0.0079(15) 0.0216(16) 0.0016(13)
    N2 0.078(2) 0.0597(16) 0.0666(19) 0.0014(16) 0.0305(16) -0.0021(14)
    C1 0.060(2) 0.0550(19) 0.070(2) 0.0004(17) 0.027(2) -0.0008(17)
    C2 0.081(2) 0.070(2) 0.062(2) 0.006(2) 0.034(2) 0.0144(17)
    C3 0.076(3) 0.085(2) 0.063(2) 0.003(2) 0.021(2) 0.0031(18)
    C4 0.061(2) 0.084(2) 0.073(3) -0.015(2) 0.024(2) -0.007(2)
    C5 0.069(2) 0.082(2) 0.064(2) -0.0074(19) 0.025(2) 0.0053(18)
    C6 0.062(2) 0.0521(18) 0.059(2) 0.0031(17) 0.027(2) 0.0024(16)
    C7 0.079(2) 0.0551(19) 0.063(2) -0.0008(19) 0.036(2) 0.0015(16)
    C8 0.072(2) 0.077(2) 0.060(2) 0.0013(18) 0.025(2) -0.0030(17)
    C9 0.058(2) 0.0713(19) 0.061(2) -0.0044(18) 0.0138(19) -0.0057(17)
    C10 0.058(2) 0.082(2) 0.071(2) 0.0058(18) 0.0274(18) -0.0003(17)
    C11 0.086(3) 0.058(2) 0.062(2) 0.003(2) 0.039(2) -0.0006(17)
    C12 0.071(2) 0.0477(18) 0.053(2) 0.0033(18) 0.0293(19) -0.0010(17)
    C13 0.080(3) 0.067(2) 0.061(2) 0.012(2) 0.031(2) 0.001(2)
    C14 0.112(3) 0.051(2) 0.089(3) 0.004(2) 0.050(3) 0.017(2)
    C15 0.105(3) 0.057(2) 0.092(3) -0.007(2) 0.048(3) 0.002(2)
    C16 0.086(3) 0.057(2) 0.066(2) 0.007(2) 0.032(2) 0.0060(19)
    C17 0.082(2) 0.0454(19) 0.065(2) -0.0025(19) 0.029(2) 0.0042(16)
    C18 0.085(2) 0.099(2) 0.102(3) -0.023(2) 0.017(2) -0.015(2)
    C19 0.093(2) 0.108(2) 0.078(2) 0.017(2) 0.006(2) 0.012(2)
    C20 0.082(3) 0.161(3) 0.113(3) -0.043(2) 0.032(2) 0.014(2)
    C21 0.114(3) 0.098(3) 0.119(3) -0.014(2) -0.008(2) 0.028(2)
_geom_special_details
;
All e.s.d.'s (except the e.s.d. in the dihedral angle between two l.s. planes)
are estimated using the full covariance matrix. The cell e.s.d.'s are taken
into account individually in the estimation of e.s.d.'s in distances, angles
and torsion angles; correlations between e.s.d.'s in cell parameters are only
used when they are defined by crystal symmetry. An approximate (isotropic)
treatment of cell e.s.d.'s is used for estimating e.s.d.'s involving l.s.
planes.
;
loop_
    _geom_bond_atom_site_label_1
    _geom_bond_atom_site_label_2
    _geom_bond_site_symmetry_2
    _geom_bond_distance
    _geom_bond_publ_flag
    O1 C1 . 1.353(3) ?
    O1 H1 . 0.8074 ?
    O2 C13 . 1.348(3) ?
    O2 H2 . 0.8251 ?
    O3 C4 . 1.381(3) ?
    O3 C20 . 1.402(3) ?
    O4 C16 . 1.377(3) ?
    O4 C21 . 1.410(3) ?
    N1 C7 . 1.269(3) ?
    N1 C8 . 1.455(3) ?
    N2 C11 . 1.272(3) ?
    N2 C10 . 1.463(3) ?
    C1 C6 . 1.389(3) ?
    C1 C2 . 1.392(3) ?
    C2 C3 . 1.360(3) ?
    C2 H2A . 0.9300 ?
    C3 C4 . 1.390(3) ?
    C3 H3A . 0.9300 ?
    C4 C5 . 1.371(3) ?
    C5 C6 . 1.395(3) ?
    C5 H5A . 0.9300 ?
    C6 C7 . 1.453(3) ?
    C7 H7A . 0.9300 ?
    C8 C9 . 1.528(3) ?
    C8 H8A . 0.9700 ?
    C8 H8B . 0.9700 ?
    C9 C10 . 1.539(3) ?
    C9 C19 . 1.543(3) ?
    C9 C18 . 1.544(3) ?
    C10 H10A . 0.9700 ?
    C10 H10B . 0.9700 ?
    C11 C12 . 1.454(3) ?
    C11 H11A . 0.9300 ?
    C12 C17 . 1.391(3) ?
    C12 C13 . 1.401(3) ?
    C13 C14 . 1.390(3) ?
    C14 C15 . 1.353(4) ?
    C14 H14A . 0.9300 ?
    C15 C16 . 1.385(3) ?
    C15 H15A . 0.9300 ?
    C16 C17 . 1.380(3) ?
    C17 H17A . 0.9300 ?
    C18 H18A . 0.9600 ?
    C18 H18B . 0.9600 ?
    C18 H18C . 0.9600 ?
    C19 H19A . 0.9600 ?
    C19 H19B . 0.9600 ?
    C19 H19C . 0.9600 ?
    C20 H20A . 0.9600 ?
    C20 H20B . 0.9600 ?
    C20 H20C . 0.9600 ?
    C21 H21A . 0.9600 ?
    C21 H21B . 0.9600 ?
    C21 H21C . 0.9600 ?
loop_
    _geom_angle_atom_site_label_1
    _geom_angle_atom_site_label_2
    _geom_angle_atom_site_label_3
    _geom_angle_site_symmetry_1
    _geom_angle_site_symmetry_3
    _geom_angle
    _geom_angle_publ_flag
    C1 O1 H1 . . 108.8 ?
    C13 O2 H2 . . 112.9 ?
    C4 O3 C20 . . 118.6(3) ?
    C16 O4 C21 . . 117.4(2) ?
    C7 N1 C8 . . 118.4(2) ?
    C11 N2 C10 . . 116.9(3) ?
    O1 C1 C6 . . 121.9(3) ?
    O1 C1 C2 . . 118.5(3) ?
    C6 C1 C2 . . 119.5(3) ?
    C3 C2 C1 . . 120.3(3) ?
    C3 C2 H2A . . 119.8 ?
    C1 C2 H2A . . 119.8 ?
    C2 C3 C4 . . 120.1(3) ?
    C2 C3 H3A . . 119.9 ?
    C4 C3 H3A . . 119.9 ?
    C5 C4 O3 . . 125.3(3) ?
    C5 C4 C3 . . 120.7(3) ?
    O3 C4 C3 . . 114.0(3) ?
    C4 C5 C6 . . 119.3(3) ?
    C4 C5 H5A . . 120.3 ?
    C6 C5 H5A . . 120.3 ?
    C1 C6 C5 . . 120.0(3) ?
    C1 C6 C7 . . 120.5(3) ?
    C5 C6 C7 . . 119.4(3) ?
    N1 C7 C6 . . 123.0(3) ?
    N1 C7 H7A . . 118.5 ?
    C6 C7 H7A . . 118.5 ?
    N1 C8 C9 . . 111.7(2) ?
    N1 C8 H8A . . 109.3 ?
    C9 C8 H8A . . 109.3 ?
    N1 C8 H8B . . 109.3 ?
    C9 C8 H8B . . 109.3 ?
    H8A C8 H8B . . 107.9 ?
    C8 C9 C10 . . 111.2(2) ?
    C8 C9 C19 . . 108.1(2) ?
    C10 C9 C19 . . 110.3(2) ?
    C8 C9 C18 . . 110.4(2) ?
    C10 C9 C18 . . 107.6(2) ?
    C19 C9 C18 . . 109.2(2) ?
    N2 C10 C9 . . 112.4(2) ?
    N2 C10 H10A . . 109.1 ?
    C9 C10 H10A . . 109.1 ?
    N2 C10 H10B . . 109.1 ?
    C9 C10 H10B . . 109.1 ?
    H10A C10 H10B . . 107.9 ?
    N2 C11 C12 . . 121.2(3) ?
    N2 C11 H11A . . 119.4 ?
    C12 C11 H11A . . 119.4 ?
    C17 C12 C13 . . 119.0(3) ?
    C17 C12 C11 . . 118.8(3) ?
    C13 C12 C11 . . 122.2(3) ?
    O2 C13 C14 . . 119.8(3) ?
    O2 C13 C12 . . 121.0(3) ?
    C14 C13 C12 . . 119.2(3) ?
    C15 C14 C13 . . 120.6(3) ?
    C15 C14 H14A . . 119.7 ?
    C13 C14 H14A . . 119.7 ?
    C14 C15 C16 . . 121.5(3) ?
    C14 C15 H15A . . 119.3 ?
    C16 C15 H15A . . 119.3 ?
    O4 C16 C17 . . 125.1(3) ?
    O4 C16 C15 . . 116.3(3) ?
    C17 C16 C15 . . 118.6(3) ?
    C16 C17 C12 . . 121.1(3) ?
    C16 C17 H17A . . 119.4 ?
    C12 C17 H17A . . 119.4 ?
    C9 C18 H18A . . 109.5 ?
    C9 C18 H18B . . 109.5 ?
    H18A C18 H18B . . 109.5 ?
    C9 C18 H18C . . 109.5 ?
    H18A C18 H18C . . 109.5 ?
    H18B C18 H18C . . 109.5 ?
    C9 C19 H19A . . 109.5 ?
    C9 C19 H19B . . 109.5 ?
    H19A C19 H19B . . 109.5 ?
    C9 C19 H19C . . 109.5 ?
    H19A C19 H19C . . 109.5 ?
    H19B C19 H19C . . 109.5 ?
    O3 C20 H20A . . 109.5 ?
    O3 C20 H20B . . 109.5 ?
    H20A C20 H20B . . 109.5 ?
    O3 C20 H20C . . 109.5 ?
    H20A C20 H20C . . 109.5 ?
    H20B C20 H20C . . 109.5 ?
    O4 C21 H21A . . 109.5 ?
    O4 C21 H21B . . 109.5 ?
    H21A C21 H21B . . 109.5 ?
    O4 C21 H21C . . 109.5 ?
    H21A C21 H21C . . 109.5 ?
    H21B C21 H21C . . 109.5 ?
loop_
    _geom_torsion_atom_site_label_1
    _geom_torsion_atom_site_label_2
    _geom_torsion_atom_site_label_3
    _geom_torsion_atom_site_label_4
    _geom_torsion_site_symmetry_1
    _geom_torsion_site_symmetry_2
    _geom_torsion_site_symmetry_3
    _geom_torsion_site_symmetry_4
    _geom_torsion
    _geom_torsion_publ_flag
    O1 C1 C2 C3 . . . . -179.5(2) ?
    C6 C1 C2 C3 . . . . -1.5(4) ?
    C1 C2 C3 C4 . . . . 0.6(4) ?
    C20 O3 C4 C5 . . . . -2.9(4) ?
    C20 O3 C4 C3 . . . . 176.3(3) ?
    C2 C3 C4 C5 . . . . 0.2(4) ?
    C2 C3 C4 O3 . . . . -179.0(3) ?
    O3 C4 C5 C6 . . . . 179.1(3) ?
    C3 C4 C5 C6 . . . . -0.1(4) ?
    O1 C1 C6 C5 . . . . 179.6(2) ?
    C2 C1 C6 C5 . . . . 1.7(4) ?
    O1 C1 C6 C7 . . . . 1.1(4) ?
    C2 C1 C6 C7 . . . . -176.8(2) ?
    C4 C5 C6 C1 . . . . -0.9(4) ?
    C4 C5 C6 C7 . . . . 177.6(3) ?
    C8 N1 C7 C6 . . . . 174.6(2) ?
    C1 C6 C7 N1 . . . . -2.5(4) ?
    C5 C6 C7 N1 . . . . 179.0(3) ?
    C7 N1 C8 C9 . . . . -140.7(2) ?
    N1 C8 C9 C10 . . . . 48.8(3) ?
    N1 C8 C9 C19 . . . . 170.1(2) ?
    N1 C8 C9 C18 . . . . -70.5(3) ?
    C11 N2 C10 C9 . . . . -116.9(3) ?
    C8 C9 C10 N2 . . . . 54.6(3) ?
    C19 C9 C10 N2 . . . . -65.3(3) ?
    C18 C9 C10 N2 . . . . 175.7(2) ?
    C10 N2 C11 C12 . . . . 177.96(19) ?
    N2 C11 C12 C17 . . . . -176.1(3) ?
    N2 C11 C12 C13 . . . . 3.0(4) ?
    C17 C12 C13 O2 . . . . -179.4(2) ?
    C11 C12 C13 O2 . . . . 1.5(4) ?
    C17 C12 C13 C14 . . . . 0.1(3) ?
    C11 C12 C13 C14 . . . . -179.0(2) ?
    O2 C13 C14 C15 . . . . 179.7(3) ?
    C12 C13 C14 C15 . . . . 0.2(4) ?
    C13 C14 C15 C16 . . . . -0.4(5) ?
    C21 O4 C16 C17 . . . . 3.8(4) ?
    C21 O4 C16 C15 . . . . -175.7(2) ?
    C14 C15 C16 O4 . . . . 179.9(3) ?
    C14 C15 C16 C17 . . . . 0.3(4) ?
    O4 C16 C17 C12 . . . . -179.6(2) ?
    C15 C16 C17 C12 . . . . -0.1(4) ?
    C13 C12 C17 C16 . . . . -0.1(4) ?
    C11 C12 C17 C16 . . . . 179.0(2) ?
loop_
    _geom_hbond_atom_site_label_D
    _geom_hbond_atom_site_label_H
    _geom_hbond_atom_site_label_A
    _geom_hbond_site_symmetry_A
    _geom_hbond_distance_DH
    _geom_hbond_distance_HA
    _geom_hbond_distance_DA
    _geom_hbond_angle_DHA
    _geom_hbond_publ_flag
    O1 H1 N1 . 0.81 1.88 2.593(3) 147 y
    O2 H2 N2 . 0.83 1.90 2.604(3) 143 y
