# Supplementary material for: 4,4′-Dimeth­oxy-2,2′-[2,2-dimethyl­propane-1,3-diylbis(nitrilo­methanylyl­idene)]diphenol
Source: Acta Crystallogr Sect E Struct Rep Online. 2011 Feb 12;67(Pt 3):o614. doi: 10.1107/S1600536811004776 (PMC3052006; doi:10.1107/S1600536811004776)
Supplement: Supplementary file 2 [file e-67-0o614-Isup2.hkl]

# 
# h,k,l, Fc-squared, Fo-squared, sigma(Fo-squared) and status flag 
# 
data_I
_shelx_title ' a in P2(1)/c' 
_shelx_refln_list_code          4 
_shelx_F_calc_maximum      159.12 
_exptl_crystal_F_000       792.00 
_reflns_d_resolution_high  0.8410 
 
loop_ 
 _symmetry_equiv_pos_as_xyz 
 'x, y, z' 
 '-x, y+1/2, -z+1/2' 
 '-x, -y, -z' 
 'x, -y-1/2, z-1/2' 
 
_cell_length_a    10.6600 
_cell_length_b    21.7419 
_cell_length_c     9.2767 
_cell_angle_alpha  90.000 
_cell_angle_beta  108.031 
_cell_angle_gamma  90.000 
 
_shelx_F_squared_multiplier     1.000 
 
loop_ 
 _refln_index_h 
 _refln_index_k 
 _refln_index_l 
 _refln_F_squared_calc 
 _refln_F_squared_meas 
 _refln_F_squared_sigma 
 _refln_observed_status 
   1   0   0    11057.74     8302.77   4608.57 o 
   2   0   0       12.80       15.46     22.91 o 
   3   0   0       11.25       12.27     20.63 o 
   4   0   0      243.53      249.79     21.33 o 
   5   0   0      943.24      975.81     23.52 o 
   6   0   0      222.41      233.22     29.43 o 
   9   0   0       19.82       21.02     32.89 o 
  10   0   0       17.12       31.66     34.38 o 
  11   0   0       21.05        0.49     37.35 o 
   1   1   0      216.28      136.54     50.23 o 
   2   1   0      278.86      257.39     16.95 o 
   3   1   0      187.18      182.21     15.57 o 
   4   1   0      791.32      769.93     16.38 o 
   5   1   0       34.66       37.79     15.06 o 
   6   1   0      241.16      275.95     21.07 o 
   8   1   0       20.91       17.81     30.67 o 
   9   1   0        2.59       12.68     24.26 o 
  10   1   0       21.81       30.62     24.13 o 
  11   1   0        4.92       18.05     37.35 o 
  12   1   0        3.44       -1.48     40.31 o 
   1   2   0      143.83      117.36     37.47 o 
   2   2   0     2455.76     2415.53     24.41 o 
   3   2   0       69.90       71.92     14.87 o 
   4   2   0       12.33        8.12     14.57 o 
   5   2   0      334.21      350.75     15.27 o 
   6   2   0      222.06      213.71     17.68 o 
   7   2   0        1.57        3.22     28.69 o 
   8   2   0        2.17       20.53     30.92 o 
   9   2   0       18.07       21.90     24.33 o 
  10   2   0        9.74       12.72     24.57 o 
  11   2   0        1.16       26.22     37.10 o 
  12   2   0        0.80        5.69     28.85 o 
   1   3   0        2.13        1.24     25.88 o 
   2   3   0     2763.74     2698.89     38.39 o 
   3   3   0      288.39      301.45     16.28 o 
   4   3   0        4.60        2.58     14.93 o 
   5   3   0     1359.20     1398.84     18.27 o 
   6   3   0       15.42        8.98     20.20 o 
   7   3   0       39.43       46.50     32.65 o 
   8   3   0       24.25       17.81     30.92 o 
   9   3   0      228.34      202.80     37.35 o 
  10   3   0       10.04        4.95     34.38 o 
  11   3   0        0.24       29.68     42.04 o 
   0   4   0      245.72      224.57     33.88 o 
   1   4   0     4939.06     4864.33     48.53 o 
   2   4   0       12.78       23.24     19.27 o 
   3   4   0      602.54      621.72     19.81 o 
   4   4   0      712.91      737.73     19.87 o 
   5   4   0      142.18      167.30     21.76 o 
   6   4   0      359.01      341.80     33.88 o 
   7   4   0       72.34       64.06     29.68 o 
   9   4   0       36.52       31.90     36.85 o 
  10   4   0       11.57       21.76     34.87 o 
  11   4   0        3.57       -1.19     27.88 o 
   1   5   0     6338.97     6017.10     48.72 o 
   2   5   0     2356.61     2369.15     34.45 o 
   3   5   0        0.00        1.09     17.22 o 
   4   5   0      563.77      595.27     19.22 o 
   5   5   0      258.57      290.55     23.52 o 
   6   5   0      348.21      344.02     34.38 o 
   7   5   0       63.91       47.73     34.38 o 
   9   5   0       35.97       24.48     23.35 o 
  10   5   0        5.73       -1.09     24.83 o 
  11   5   0        5.43       23.30     28.33 o 
   0   6   0     1193.62     1223.74     38.83 o 
   1   6   0      455.30      464.09     26.40 o 
   2   6   0     1211.91     1215.81     28.42 o 
   3   6   0        2.72       -0.62     17.39 o 
   4   6   0      270.47      288.83     18.15 o 
   5   6   0       86.68      100.44     21.48 o 
   6   6   0       62.44       58.61     21.83 o 
   7   6   0       37.49       49.19     23.06 o 
   8   6   0      339.84      339.43     19.18 o 
   9   6   0      513.98      433.32     26.05 o 
  10   6   0       15.72       26.36     24.75 o 
  11   6   0       15.53       15.11     27.27 o 
   1   7   0       26.28       26.83     22.82 o 
   2   7   0       71.10       73.21     22.30 o 
   3   7   0     1664.97     1740.23     21.60 o 
   4   7   0       26.63       35.73     17.40 o 
   5   7   0      117.27      129.67     21.69 o 
   6   7   0       93.21       96.47     22.46 o 
   7   7   0      150.03      139.28     23.45 o 
   8   7   0        3.97        7.71     23.99 o 
   9   7   0       15.09       27.35     25.07 o 
  10   7   0        3.00       11.42     25.27 o 
  11   7   0        3.63       17.78     28.73 o 
   0   8   0     1125.00     1114.92     35.37 o 
   1   8   0      336.41      343.63     22.74 o 
   2   8   0      791.71      773.26     26.23 o 
   3   8   0      627.13      681.01     25.44 o 
   4   8   0      100.71      111.24     21.05 o 
   5   8   0       16.22       21.36     22.34 o 
   6   8   0       78.30       81.09     22.57 o 
   7   8   0       23.88       19.91     19.23 o 
   8   8   0        0.22       11.10     24.32 o 
   9   8   0       20.29       28.25     25.44 o 
  10   8   0       20.93       22.62     25.44 o 
  11   8   0        0.30       -6.08     28.98 o 
   1   9   0      377.50      369.00     30.92 o 
   2   9   0     3365.92     3577.30     34.36 o 
   3   9   0      521.22      564.63     35.61 o 
   4   9   0       53.47       62.53     21.05 o 
   5   9   0       83.88       86.28     21.89 o 
   6   9   0       13.79       15.39     22.40 o 
   7   9   0      139.82      130.19     19.66 o 
   8   9   0        0.06        5.55     24.59 o 
   9   9   0        5.84       12.42     25.99 o 
  10   9   0       33.64       37.42     27.57 o 
  11   9   0        2.67        2.00     29.16 o 
   0  10   0      486.21      460.51     31.41 o 
   1  10   0      318.13      338.33     31.41 o 
   2  10   0      672.54      738.85     25.62 o 
   3  10   0      783.32      815.91     36.11 o 
   4  10   0      605.61      617.06     23.26 o 
   5  10   0      104.60       97.94     25.47 o 
   6  10   0       23.61       29.58     18.79 o 
   7  10   0       30.37       40.13     21.69 o 
   8  10   0        9.08       18.80     24.54 o 
   9  10   0        1.69       -2.87     26.15 o 
  10  10   0        2.00        8.35     27.88 o 
  11  10   0        0.79       13.65     30.41 o 
   1  11   0      101.30      107.09     32.40 o 
   2  11   0      288.20      280.77     22.36 o 
   3  11   0       26.64       44.52     32.89 o 
   4  11   0       15.19        9.58     20.05 o 
   5  11   0        6.08        7.39     22.00 o 
   6  11   0        7.54       13.72     17.67 o 
   7  11   0        1.35        6.32     23.79 o 
   8  11   0      320.04      302.29     26.07 o 
   9  11   0       38.27       48.28     26.75 o 
  10  11   0        2.94        6.36     28.45 o 
   0  12   0      470.74      489.70     34.13 o 
   1  12   0       76.17       66.94     20.37 o 
   2  12   0      595.62      654.94     23.69 o 
   3  12   0        1.68        9.15     33.14 o 
   4  12   0       13.87       26.41     21.65 o 
   5  12   0        7.31        9.21     22.18 o 
   6  12   0        3.40        4.63     23.59 o 
   7  12   0       41.92       45.22     23.98 o 
   8  12   0       12.05       27.03     25.74 o 
   9  12   0        8.44        0.60     27.35 o 
  10  12   0        0.06       16.15     26.38 o 
   1  13   0       58.53       50.08     20.46 o 
   2  13   0      137.80      132.07     32.89 o 
   3  13   0      113.45      109.86     23.43 o 
   4  13   0       21.65       34.71     21.83 o 
   5  13   0        1.05        3.82     20.85 o 
   6  13   0       38.46       37.32     21.45 o 
   7  13   0      157.35      157.47     24.79 o 
   8  13   0       15.57       24.92     25.92 o 
   9  13   0        0.02       -0.57     27.73 o 
  10  13   0        3.74        7.30     27.04 o 
   0  14   0       43.89       56.88     29.43 o 
   1  14   0        2.96        1.63     21.92 o 
   2  14   0        0.03       -0.99     32.89 o 
   3  14   0      134.00      125.01     23.95 o 
   4  14   0       72.23       77.43     22.92 o 
   5  14   0       29.82       31.60     22.99 o 
   6  14   0       15.29       22.52     23.98 o 
   7  14   0       26.64       30.14     25.14 o 
   8  14   0       59.38       49.20     25.16 o 
   9  14   0       63.07       54.31     29.69 o 
  10  14   0        0.00       23.64     30.03 o 
   1  15   0        0.31        7.16     20.80 o 
   2  15   0        5.78       13.60     32.89 o 
   3  15   0        2.23        7.36     24.31 o 
   4  15   0      123.54      123.66     35.37 o 
   5  15   0        1.02       -6.17     23.54 o 
   6  15   0       21.32       31.12     25.37 o 
   7  15   0      104.16       98.40     23.76 o 
   8  15   0       47.51       43.52     27.35 o 
   9  15   0       28.74       46.22     28.80 o 
   0  16   0       93.35       80.38     30.42 o 
   1  16   0        0.15       14.42     24.22 o 
   2  16   0        0.38        6.93     22.84 o 
   3  16   0        1.86       14.34     34.87 o 
   4  16   0      145.53      144.82     25.44 o 
   5  16   0       30.78       24.82     24.26 o 
   6  16   0       35.88       40.48     25.17 o 
   7  16   0       10.19       20.68     26.92 o 
   8  16   0        1.53       10.76     28.64 o 
   9  16   0        0.40       -0.62     30.24 o 
   1  17   0      388.25      369.28     24.14 o 
   2  17   0       11.77       23.08     23.87 o 
   3  17   0       34.91       28.94     35.37 o 
   4  17   0       33.44       62.57     25.88 o 
   5  17   0       60.85       72.41     25.09 o 
   6  17   0       23.10       -2.01     26.02 o 
   7  17   0        5.05        5.46     24.77 o 
   8  17   0        3.71       10.25     28.38 o 
   9  17   0        1.15        8.94     31.43 o 
   0  18   0      649.10      666.28     34.13 o 
   1  18   0      287.92      283.66     23.34 o 
   2  18   0        7.10        5.62     24.24 o 
   3  18   0       16.71       13.85     36.60 o 
   4  18   0       13.32       22.01     37.84 o 
   5  18   0       14.23       26.31     21.64 o 
   6  18   0        0.33       -5.06     27.39 o 
   7  18   0        0.07        8.45     27.50 o 
   8  18   0        7.36        4.04     29.09 o 
   1  19   0      182.58      175.22     23.69 o 
   2  19   0        5.12        5.65     23.43 o 
   3  19   0       16.99       28.55     24.82 o 
   4  19   0       19.01       21.27     38.58 o 
   5  19   0        7.78        8.33     26.22 o 
   6  19   0        9.00        5.68     22.97 o 
   7  19   0       11.43       12.30     28.56 o 
   8  19   0        4.30        8.45     30.24 o 
   0  20   0        0.12      -13.36     38.83 o 
   1  20   0        3.24       12.84     25.02 o 
   2  20   0       14.19       27.18     25.22 o 
   3  20   0        0.22        9.48     25.59 o 
   4  20   0        4.21       28.19     39.32 o 
   5  20   0       37.43       40.47     28.46 o 
   6  20   0        9.90       23.64     23.96 o 
   7  20   0        0.06       16.58     25.10 o 
   1  21   0        0.00       21.77     25.87 o 
   2  21   0        7.89       24.48     24.22 o 
   3  21   0        1.03       12.38     25.01 o 
   4  21   0        3.70       19.92     21.48 o 
   5  21   0       88.95      110.06     28.10 o 
   6  21   0        3.79       15.83     29.94 o 
   7  21   0        0.48        8.08     26.81 o 
   0  22   0       53.96       55.89     36.11 o 
   1  22   0       17.96       43.66     26.40 o 
   2  22   0       27.57       43.71     26.90 o 
   3  22   0        2.39       16.56     26.83 o 
   4  22   0       51.40       54.31     22.36 o 
   5  22   0       49.74       48.18     29.15 o 
   6  22   0        2.83       17.46     29.85 o 
   1  23   0        4.96        4.97     29.54 o 
   2  23   0        0.70      -11.74     28.08 o 
   3  23   0        2.20        6.61     27.95 o 
   4  23   0        6.01       -5.90     22.88 o 
   5  23   0        8.25       23.90     24.15 o 
   0  24   0        7.27       47.73     42.79 o 
   1  24   0        6.91       18.82     28.38 o 
   2  24   0        0.78       -5.69     26.93 o 
   3  24   0        2.63        2.77     29.30 o 
   4  24   0        0.62        1.01     23.76 o 
   1  25   0       14.93       12.59     29.46 o 
   2  25   0        4.22       17.92     28.42 o 
   3  25   0        0.17       12.34     30.23 o 
 -12   1   1        1.38       11.49     28.07 o 
 -11   1   1        6.82       -2.43     26.14 o 
 -10   1   1      171.07      171.59     24.39 o 
  -7   1   1       44.97       37.10     30.42 o 
  -6   1   1      399.29      410.64     15.40 o 
  -5   1   1       10.65       10.97     14.11 o 
  -4   1   1      774.55      766.17     16.51 o 
  -3   1   1      811.78      803.67     16.88 o 
  -2   1   1     2653.36     2596.80     23.92 o 
  -1   1   1     5675.21     5279.97    165.60 o 
   0   1   1      208.45      113.32     61.10 o 
   1   1   1     1866.29     1791.10     71.72 o 
   2   1   1      459.60      447.30     22.43 o 
   3   1   1      282.80      271.51     18.75 o 
   4   1   1        0.73        0.22     17.52 o 
   5   1   1       10.50       17.74     18.04 o 
   6   1   1       25.78       24.86     16.91 o 
   7   1   1       14.86       11.13     33.14 o 
   8   1   1      103.94       94.23     35.61 o 
   9   1   1      121.43      107.34     33.39 o 
 -12   2   1        1.59       -1.03     22.85 o 
 -11   2   1        4.38       11.83     25.69 o 
 -10   2   1        8.10       -1.45     24.48 o 
  -7   2   1       38.10       48.97     29.68 o 
  -6   2   1      541.35      580.19     18.58 o 
  -5   2   1     1924.28     1988.04     23.56 o 
  -4   2   1     1018.98     1028.75     16.72 o 
  -3   2   1        4.23        5.95     14.85 o 
  -2   2   1      124.74      130.28     15.76 o 
  -1   2   1     1897.09     1778.50     47.66 o 
   0   2   1        0.49       -0.09     20.03 o 
   1   2   1     4769.38     4171.26    218.51 o 
   2   2   1     2312.14     2249.02     41.18 o 
   3   2   1      582.70      587.71     20.71 o 
   4   2   1      284.69      295.87     19.03 o 
   5   2   1     1165.07     1175.05     25.07 o 
   6   2   1       17.66       16.66     17.63 o 
   7   2   1       36.91       35.41     23.61 o 
   8   2   1      320.97      323.00     36.36 o 
   9   2   1       65.19       60.35     36.36 o 
  10   2   1       26.53       18.55     39.82 o 
 -12   3   1        0.00        1.57     29.71 o 
 -11   3   1       10.64       25.68     25.78 o 
 -10   3   1       38.31       38.81     25.84 o 
  -7   3   1        9.89       -6.18     29.93 o 
  -6   3   1      759.14      741.52     21.92 o 
  -5   3   1       37.78       42.89     14.30 o 
  -4   3   1      389.75      377.94     14.56 o 
  -3   3   1     2280.48     2324.79     20.79 o 
  -2   3   1    16606.64    15576.33    405.13 o 
  -1   3   1     8381.70     7994.48    171.21 o 
   0   3   1     3547.68     3457.34     38.65 o 
   1   3   1      281.23      260.45     43.98 o 
   2   3   1     1142.27     1066.27     35.74 o 
   3   3   1       89.45       73.30     18.31 o 
   4   3   1       10.34       10.46     17.25 o 
   5   3   1     1515.31     1493.58     22.18 o 
   6   3   1       31.88       37.59     23.26 o 
   7   3   1       37.38       44.65     23.95 o 
   8   3   1       48.01       45.51     35.61 o 
   9   3   1       12.75       12.37     37.10 o 
  10   3   1        2.92        0.49     40.07 o 
  11   3   1        0.32       26.22     43.78 o 
 -12   4   1        3.45       -9.62     28.41 o 
 -11   4   1        0.21       -4.38     25.71 o 
 -10   4   1       74.20       62.73     25.67 o 
  -9   4   1       66.47       85.57     36.60 o 
  -8   4   1       24.71       44.52     30.92 o 
  -7   4   1      119.46      105.85     29.93 o 
  -6   4   1      106.08       87.27     21.96 o 
  -5   4   1      707.44      728.93     15.06 o 
  -4   4   1       27.55       25.28     14.05 o 
  -3   4   1     1600.65     1583.63     24.71 o 
  -2   4   1      466.61      443.82     16.86 o 
  -1   4   1     9087.33     8963.86    136.18 o 
   0   4   1    15324.68    14169.11     62.35 o 
   1   4   1     2140.32     2080.39     50.63 o 
   2   4   1      445.00      438.15     31.73 o 
   3   4   1      132.88      138.97     19.54 o 
   4   4   1       87.15       83.55     18.37 o 
   5   4   1       32.71       31.30     22.64 o 
   6   4   1      104.86      123.41     33.88 o 
   7   4   1      332.51      316.09     25.01 o 
   8   4   1       40.34       22.01     36.36 o 
   9   4   1       13.45       28.44     37.59 o 
  10   4   1        2.68       20.14     28.94 o 
  11   4   1        0.32       -0.90     28.98 o 
 -12   5   1        8.87       22.75     28.51 o 
 -11   5   1        6.37       23.54     27.39 o 
 -10   5   1       30.87       27.52     25.94 o 
  -9   5   1       85.94       64.80     33.64 o 
  -8   5   1       92.41       97.44     31.66 o 
  -7   5   1       41.10       49.96     30.17 o 
  -6   5   1       31.97       58.37     32.40 o 
  -5   5   1      214.74      219.59     17.31 o 
  -4   5   1      316.05      315.79     17.01 o 
  -3   5   1      352.59      355.08     15.57 o 
  -2   5   1     1177.62     1191.29     23.04 o 
  -1   5   1    22404.47    21611.04    256.22 o 
   0   5   1     2024.54     1921.43     38.58 o 
   1   5   1       31.03       21.28     29.99 o 
   2   5   1      179.25      180.97     29.55 o 
   3   5   1       14.72       24.59     25.79 o 
   4   5   1      277.70      262.84     19.11 o 
   5   5   1       79.16       82.50     22.88 o 
   6   5   1       31.77       28.15     23.28 o 
   7   5   1        1.22       11.58     19.75 o 
   8   5   1       59.94       66.32     24.22 o 
   9   5   1        0.01       18.04     25.21 o 
  10   5   1        9.83       11.78     27.35 o 
  11   5   1        1.70       18.38     29.43 o 
 -12   6   1        0.04       20.22     30.10 o 
 -11   6   1        0.00       16.00     27.80 o 
 -10   6   1       18.14       16.57     25.94 o 
  -9   6   1       58.09       55.15     33.39 o 
  -8   6   1       43.03       42.03     18.84 o 
  -7   6   1      586.77      569.96     22.56 o 
  -6   6   1      115.27      115.00     32.65 o 
  -5   6   1        7.48        9.35     18.23 o 
  -4   6   1     1763.68     1921.68     41.06 o 
  -3   6   1        2.43        7.00     16.88 o 
  -2   6   1      158.23      160.67     17.56 o 
  -1   6   1     2775.46     2782.59     31.92 o 
   0   6   1     2941.71     2912.45     44.77 o 
   1   6   1     3230.27     3084.83     59.60 o 
   2   6   1        0.00        6.18     25.97 o 
   3   6   1       38.36       58.23     25.97 o 
   4   6   1       27.58       50.88     22.07 o 
   5   6   1      254.24      261.46     23.35 o 
   6   6   1        0.32        7.87     23.40 o 
   7   6   1      131.13      128.56     20.02 o 
   8   6   1        5.30       10.67     21.00 o 
   9   6   1        1.55       12.52     26.56 o 
  10   6   1        3.87      -14.85     27.51 o 
  11   6   1        3.64       -0.12     29.96 o 
 -11   7   1        0.04       12.22     26.92 o 
 -10   7   1       31.43       25.25     26.32 o 
  -9   7   1       61.16       62.25     24.79 o 
  -8   7   1      117.25      102.76     21.19 o 
  -7   7   1      106.50      114.89     22.71 o 
  -6   7   1       36.19       33.77     20.37 o 
  -5   7   1      675.27      759.77     35.12 o 
  -4   7   1       70.73       79.93     21.19 o 
  -3   7   1        3.39       -1.94     16.64 o 
  -2   7   1       30.49       24.46     18.15 o 
  -1   7   1     5019.61     5029.73     36.46 o 
   0   7   1     4179.17     4154.74     48.23 o 
   1   7   1     1111.24     1108.74     42.54 o 
   2   7   1      141.09      135.41     26.49 o 
   3   7   1     1085.64     1183.82     44.02 o 
   4   7   1      628.27      662.74     25.11 o 
   5   7   1       83.74       96.15     23.11 o 
   6   7   1      191.18      189.55     22.85 o 
   7   7   1        2.07       -2.24     19.37 o 
   8   7   1       64.22       68.21     20.85 o 
   9   7   1        6.28        0.96     26.62 o 
  10   7   1        3.73       34.43     30.73 o 
  11   7   1        0.17       17.45     32.86 o 
 -11   8   1        4.04       19.76     27.11 o 
 -10   8   1        0.00        1.90     24.25 o 
  -9   8   1       59.75       62.78     25.17 o 
  -8   8   1        3.61       -2.66     22.73 o 
  -7   8   1        0.08        1.28     21.59 o 
  -6   8   1        0.68       12.37     20.46 o 
  -5   8   1       54.16       41.25     21.05 o 
  -4   8   1     1000.10     1031.65     26.71 o 
  -3   8   1      311.60      337.58     17.89 o 
  -2   8   1      484.22      491.33     22.30 o 
  -1   8   1     1891.25     1881.17     27.11 o 
   0   8   1      155.11      158.46     22.26 o 
   1   8   1      661.05      618.55     38.58 o 
   2   8   1      485.17      498.60     26.49 o 
   3   8   1      537.80      586.57     27.69 o 
   4   8   1      660.10      639.14     23.27 o 
   5   8   1        9.08       10.33     22.82 o 
   6   8   1        7.12       15.80     19.93 o 
   7   8   1      236.25      225.05     24.14 o 
   8   8   1      451.99      439.28     22.41 o 
   9   8   1       16.46       25.82     26.42 o 
  10   8   1        2.04       10.75     28.05 o 
  11   8   1        0.49        8.84     30.21 o 
 -11   9   1        0.40       12.59     28.94 o 
 -10   9   1        2.59       -9.05     27.02 o 
  -9   9   1       10.27       34.86     22.25 o 
  -8   9   1        2.72       19.50     19.39 o 
  -7   9   1        0.00        3.53     22.92 o 
  -6   9   1      127.80      115.65     22.04 o 
  -5   9   1       27.65       37.78     21.20 o 
  -4   9   1        7.78       16.48     21.16 o 
  -3   9   1     1436.83     1450.21     20.65 o 
  -2   9   1      372.40      404.37     22.56 o 
  -1   9   1        2.48       -3.09     20.72 o 
   0   9   1      326.02      320.17     22.46 o 
   1   9   1      697.31      701.49     24.46 o 
   2   9   1      234.88      247.35     25.18 o 
   3   9   1      817.13      807.01     42.29 o 
   5   9   1      197.70      187.66     23.29 o 
   6   9   1       28.16       30.63     19.98 o 
   7   9   1      227.58      181.71     24.74 o 
   8   9   1       42.79       34.47     25.09 o 
   9   9   1        2.43       10.28     26.15 o 
  10   9   1        8.56       20.85     28.06 o 
 -11  10   1        9.13       21.40     28.24 o 
 -10  10   1        0.73       10.61     25.61 o 
  -9  10   1      119.76      106.59     26.27 o 
  -8  10   1        4.01       18.33     22.91 o 
  -7  10   1        3.54        6.81     21.86 o 
  -6  10   1        3.09       11.71     17.62 o 
  -5  10   1        9.94       23.49     20.20 o 
  -4  10   1        1.02        4.86     18.62 o 
  -3  10   1      535.95      549.66     18.04 o 
  -2  10   1      978.11     1010.51     25.97 o 
  -1  10   1     1306.05     1336.44     25.10 o 
   0  10   1        4.19        8.60     21.61 o 
   1  10   1      974.15     1004.77     24.61 o 
   2  10   1      107.80      112.95     24.48 o 
   3  10   1      182.90      161.01     36.36 o 
   4  10   1        9.53       16.82     38.33 o 
   5  10   1       44.74       44.46     23.67 o 
   6  10   1      249.14      235.92     24.42 o 
   7  10   1       97.80       90.91     25.54 o 
   8  10   1       95.69       89.15     26.14 o 
   9  10   1       81.63       66.08     26.94 o 
  10  10   1        0.71       18.12     28.80 o 
 -11  11   1        1.64        9.53     30.26 o 
 -10  11   1       34.23       22.64     26.31 o 
  -9  11   1       18.89       29.78     25.92 o 
  -8  11   1        8.63        6.92     23.08 o 
  -7  11   1        5.92       24.37     22.21 o 
  -6  11   1        9.61        4.65     21.49 o 
  -5  11   1        1.64       -3.73     20.63 o 
  -4  11   1       19.61       28.19     20.55 o 
  -3  11   1      306.13      293.11     21.16 o 
  -2  11   1      419.48      442.67     21.60 o 
  -1  11   1      375.27      353.42     30.67 o 
   0  11   1        1.01       -4.21     19.91 o 
   1  11   1       17.91       -6.40     19.91 o 
   2  11   1       24.19       16.57     35.37 o 
   3  11   1      581.41      601.43     28.42 o 
   4  11   1      402.58      382.11     38.09 o 
   5  11   1        5.85        1.21     23.18 o 
   6  11   1        2.61       23.72     24.30 o 
   7  11   1       45.14       33.18     25.73 o 
   8  11   1       12.22       27.70     26.89 o 
   9  11   1        1.42        1.15     28.46 o 
  10  11   1        5.15       12.71     30.06 o 
 -10  12   1       28.15       29.38     28.38 o 
  -9  12   1       39.65       40.70     26.75 o 
  -8  12   1        1.13        6.88     23.70 o 
  -7  12   1       12.43       19.12     23.70 o 
  -6  12   1       52.41       50.94     20.49 o 
  -5  12   1       13.96        6.90     20.63 o 
  -4  12   1       22.86       15.86     20.97 o 
  -3  12   1       55.56       69.46     21.86 o 
  -2  12   1      748.11      796.27     24.83 o 
  -1  12   1        1.80       -4.45     29.68 o 
   0  12   1      300.97      282.77     22.24 o 
   1  12   1     1348.21     1337.49     25.99 o 
   2  12   1      657.18      663.56     39.32 o 
   3  12   1       62.82       81.37     26.23 o 
   4  12   1       78.27       74.69     40.07 o 
   5  12   1       44.02       49.60     21.41 o 
   6  12   1       38.49       26.52     24.60 o 
   7  12   1       46.89       59.11     26.32 o 
   8  12   1        1.57        1.04     27.32 o 
   9  12   1       34.08       51.44     28.70 o 
  10  12   1        1.66        6.55     29.85 o 
 -10  13   1       35.34       51.15     27.28 o 
  -9  13   1        8.33       -2.60     25.88 o 
  -8  13   1        5.80       19.71     25.64 o 
  -7  13   1        0.17        0.80     22.73 o 
  -6  13   1      175.28      161.00     22.82 o 
  -5  13   1       36.27       40.88     21.68 o 
  -4  13   1      375.14      389.71     23.19 o 
  -3  13   1       81.61       89.89     17.82 o 
  -2  13   1        4.40       10.91     20.46 o 
  -1  13   1      591.29      596.54     31.90 o 
   0  13   1       36.49       45.33     21.91 o 
   1  13   1       33.75       42.84     23.35 o 
   2  13   1      221.12      228.52     38.09 o 
   3  13   1        6.32       18.43     26.06 o 
   4  13   1       64.38       62.82     37.59 o 
   5  13   1       30.12       44.11     24.01 o 
   6  13   1       23.50       34.50     24.84 o 
   7  13   1        1.57       18.85     26.20 o 
   8  13   1        0.96        9.29     28.80 o 
   9  13   1       11.49       18.43     29.51 o 
  10  13   1        0.10        2.44     31.55 o 
 -10  14   1       44.47       44.89     29.50 o 
  -9  14   1       51.71       38.90     27.64 o 
  -8  14   1       37.63       39.66     25.71 o 
  -7  14   1        3.77       13.44     24.54 o 
  -6  14   1       55.62       47.27     22.34 o 
  -5  14   1       15.83       21.39     23.06 o 
  -4  14   1       13.05       17.54     21.59 o 
  -3  14   1        1.55       18.34     21.65 o 
  -2  14   1       10.64       13.11     29.68 o 
  -1  14   1      224.93      211.53     22.51 o 
   0  14   1      280.53      289.63     21.77 o 
   1  14   1       70.43       82.56     22.61 o 
   2  14   1      108.83       96.37     22.71 o 
   3  14   1       39.07       39.32     37.59 o 
   4  14   1       19.41       36.85     37.59 o 
   5  14   1        3.22       14.25     22.05 o 
   6  14   1       54.09       47.62     25.01 o 
   7  14   1       22.98       18.43     24.70 o 
   8  14   1       36.02       28.28     29.39 o 
   9  14   1        4.84       14.40     28.11 o 
 -10  15   1        2.58       16.36     29.96 o 
  -9  15   1        1.46        6.17     24.12 o 
  -8  15   1       27.50       12.90     26.59 o 
  -7  15   1        6.89       14.93     25.44 o 
  -6  15   1      225.92      214.89     25.39 o 
  -5  15   1      117.00      118.11     22.28 o 
  -4  15   1       10.51       14.49     21.94 o 
  -3  15   1        0.16       23.50     22.66 o 
  -2  15   1      292.28      277.99     31.16 o 
  -1  15   1       89.69       90.61     22.33 o 
   0  15   1      146.74      146.58     22.61 o 
   1  15   1       87.12       89.49     22.84 o 
   2  15   1        0.00        9.67     23.53 o 
   3  15   1       28.86       30.42     34.87 o 
   4  15   1       33.48       42.30     27.89 o 
   5  15   1        0.19        2.66     24.60 o 
   6  15   1       23.13       23.79     26.94 o 
   7  15   1       52.63       69.48     26.98 o 
   8  15   1       37.69       24.43     28.76 o 
   9  15   1        0.50       14.22     30.88 o 
  -9  16   1       34.44       30.55     29.15 o 
  -8  16   1        2.51       14.74     26.94 o 
  -7  16   1        4.01       -1.69     26.02 o 
  -6  16   1       63.42       78.30     24.92 o 
  -5  16   1        0.17       -0.62     23.08 o 
  -4  16   1        1.69       18.00     19.32 o 
  -3  16   1      139.10      142.87     23.51 o 
  -2  16   1      372.58      326.46     32.40 o 
  -1  16   1      380.20      377.05     22.82 o 
   0  16   1      258.12      235.56     23.64 o 
   1  16   1        0.63       -3.51     23.29 o 
   2  16   1       93.83       97.28     24.30 o 
   3  16   1       15.74       24.73     35.12 o 
   4  16   1        5.38       28.69     39.08 o 
   5  16   1       12.60        9.38     21.55 o 
   6  16   1        9.10        4.91     26.38 o 
   7  16   1        3.31        6.47     27.93 o 
   8  16   1        2.16       14.80     29.42 o 
   9  16   1        0.01       25.07     32.59 o 
  -9  17   1        0.03       20.48     29.58 o 
  -8  17   1        0.09       -4.02     28.02 o 
  -7  17   1       24.63       31.09     26.55 o 
  -6  17   1       19.56       40.20     25.84 o 
  -5  17   1      171.26      164.06     24.72 o 
  -4  17   1       13.71       18.05     19.34 o 
  -3  17   1       26.45       31.16     31.90 o 
  -2  17   1       11.47       10.39     31.41 o 
  -1  17   1        1.86       -3.44     22.21 o 
   0  17   1       73.73       78.52     22.38 o 
   1  17   1      257.39      242.79     23.84 o 
   2  17   1        0.92       20.62     24.83 o 
   3  17   1        0.05        2.68     25.16 o 
   4  17   1       14.89       23.74     40.56 o 
   5  17   1        8.71       18.94     22.02 o 
   6  17   1       20.73       36.03     21.48 o 
   7  17   1       11.15       12.15     28.76 o 
   8  17   1       13.54       24.64     28.57 o 
  -8  18   1        2.16       12.48     28.49 o 
  -7  18   1        0.00       21.53     27.15 o 
  -6  18   1        0.27       18.91     26.32 o 
  -5  18   1       17.34       18.26     25.04 o 
  -4  18   1       22.09       26.70     19.64 o 
  -3  18   1       11.00       -8.41     32.15 o 
  -2  18   1      135.33      101.36     22.73 o 
  -1  18   1      144.54      158.44     24.01 o 
   0  18   1        4.58        6.85     24.01 o 
   1  18   1       15.63       28.59     21.92 o 
   2  18   1        8.90       20.71     24.29 o 
   3  18   1       81.65       80.53     24.79 o 
   4  18   1       14.80        9.89     41.06 o 
   5  18   1       14.53       10.37     26.92 o 
   6  18   1       23.59       15.35     24.31 o 
   7  18   1        0.30        8.02     24.75 o 
   8  18   1        0.00      -14.80     30.96 o 
  -8  19   1        9.59       30.94     29.61 o 
  -7  19   1        5.28       -2.35     28.35 o 
  -6  19   1        7.11       18.83     25.35 o 
  -5  19   1        0.68        0.83     20.04 o 
  -4  19   1        0.03        2.10     23.52 o 
  -3  19   1        0.85       13.11     32.89 o 
  -2  19   1       21.76       27.17     24.82 o 
  -1  19   1        0.54       17.19     24.59 o 
   0  19   1      162.85      170.11     24.82 o 
   1  19   1       28.87       43.11     24.82 o 
   2  19   1        2.83       13.25     24.64 o 
   3  19   1        0.17       -2.71     25.62 o 
   4  19   1       65.36       62.96     27.50 o 
   5  19   1       46.91       64.93     27.63 o 
   6  19   1        0.34       12.41     27.71 o 
   7  19   1        0.78       -2.25     26.27 o 
  -7  20   1        8.02       15.71     28.80 o 
  -6  20   1       20.70       24.31     27.60 o 
  -5  20   1       30.50       50.70     22.36 o 
  -4  20   1       15.22       18.13     24.48 o 
  -3  20   1        9.21       26.57     24.22 o 
  -2  20   1       45.17       33.11     23.87 o 
  -1  20   1      597.07      603.35     25.43 o 
   0  20   1      183.93      197.80     24.13 o 
   1  20   1        1.24       -0.13     24.82 o 
   2  20   1        4.72       16.65     26.27 o 
   3  20   1        0.11        8.23     26.47 o 
   4  20   1        3.50       17.38     27.86 o 
   5  20   1        6.49       16.48     28.64 o 
   6  20   1        0.00       15.27     28.66 o 
   7  20   1        6.81        2.63     28.73 o 
  -7  21   1        0.94        0.22     29.78 o 
  -6  21   1       41.18       29.78     28.59 o 
  -5  21   1       19.82       37.41     27.71 o 
  -4  21   1        2.78       11.22     25.27 o 
  -3  21   1        0.88        6.31     26.52 o 
  -2  21   1       21.58       25.81     26.55 o 
  -1  21   1      139.19      134.24     26.57 o 
   0  21   1       24.11       23.65     25.80 o 
   1  21   1        2.68       23.08     24.48 o 
   2  21   1        0.23       12.32     26.02 o 
   3  21   1       15.23       17.63     27.02 o 
   4  21   1        5.00       12.22     29.05 o 
   5  21   1        9.54       24.57     22.69 o 
   6  21   1        0.01       14.68     30.78 o 
  -6  22   1       10.90       15.94     29.22 o 
  -5  22   1        5.65       21.41     28.73 o 
  -4  22   1       28.61       34.18     21.46 o 
  -3  22   1        3.03       11.00     21.08 o 
  -2  22   1        2.84       12.06     26.51 o 
  -1  22   1      183.48      179.07     25.62 o 
   0  22   1      178.71      162.03     27.47 o 
   1  22   1       12.47       12.85     26.85 o 
   2  22   1        0.04       16.47     26.97 o 
   3  22   1        9.69        3.35     28.46 o 
   4  22   1       17.47       35.91     27.22 o 
   5  22   1        3.46        4.04     22.98 o 
  -5  23   1        6.77       12.29     29.75 o 
  -4  23   1        3.44       23.18     22.23 o 
  -3  23   1        0.27       20.76     21.80 o 
  -2  23   1       12.14       15.50     26.76 o 
  -1  23   1       12.29       13.54     28.03 o 
   0  23   1        0.47       -3.20     26.32 o 
   1  23   1        1.63       14.50     27.39 o 
   2  23   1        5.99       11.25     27.90 o 
   3  23   1       16.47       14.57     29.53 o 
   4  23   1       13.77       15.43     30.78 o 
   5  23   1        4.93        1.16     25.33 o 
  -4  24   1        0.07       10.73     24.80 o 
  -3  24   1        0.13        1.34     23.17 o 
  -2  24   1        1.02        9.65     28.94 o 
  -1  24   1        1.58       21.05     30.17 o 
   0  24   1       10.63        9.03     28.65 o 
   1  24   1        3.79        3.78     28.90 o 
   2  24   1        1.88       25.86     28.85 o 
   3  24   1        1.20       11.45     29.12 o 
  -3  25   1        1.74        6.63     25.15 o 
  -2  25   1        2.23       24.77     29.75 o 
  -1  25   1        4.79       25.56     29.50 o 
   0  25   1       34.81       46.19     29.68 o 
   1  25   1        6.85       17.34     29.47 o 
   2  25   1        0.27       -6.42     30.81 o 
 -12   0   2        0.07       19.79     38.83 o 
 -11   0   2        0.58       -4.95     36.36 o 
  -7   0   2       92.16       97.20     26.22 o 
  -6   0   2     3284.69     3363.35     29.45 o 
  -5   0   2       45.30       47.09     18.31 o 
  -4   0   2      767.26      764.83     22.82 o 
  -3   0   2     2016.08     1963.73     27.30 o 
  -2   0   2     8757.03     8493.92    162.61 o 
  -1   0   2     5460.34     5269.04     47.53 o 
   0   0   2       18.77       32.16     28.41 o 
   1   0   2       64.39       79.64     37.35 o 
   3   0   2     1203.87     1223.74     41.06 o 
   4   0   2      605.57      654.66     34.13 o 
 -12   1   2       18.20       21.15     27.37 o 
 -11   1   2       39.54       25.73     25.27 o 
  -7   1   2        5.39        9.15     30.17 o 
  -6   1   2      358.94      369.84     15.20 o 
  -5   1   2        1.94        2.08     13.48 o 
  -4   1   2       67.33       66.79     13.34 o 
  -3   1   2        6.91        7.30     14.99 o 
  -2   1   2    16509.26    15579.92    201.83 o 
  -1   1   2    17357.89    17120.50    253.95 o 
   0   1   2       32.07       55.31     19.40 o 
   1   1   2      591.12      592.20     31.12 o 
   2   1   2     1781.62     1755.98     52.43 o 
   3   1   2     1368.52     1365.75     28.48 o 
   4   1   2      747.04      821.14     25.18 o 
   5   1   2      133.42      124.16     35.12 o 
 -12   2   2        1.30       -1.41     27.45 o 
 -11   2   2      116.40      100.51     25.79 o 
 -10   2   2      218.52      213.93     34.13 o 
  -7   2   2      184.33      172.31     19.91 o 
  -6   2   2      407.51      414.79     17.89 o 
  -5   2   2      255.51      261.80     14.64 o 
  -4   2   2       14.35       20.09     14.25 o 
  -3   2   2       65.54       64.97     14.42 o 
  -2   2   2     2790.79     2685.52     32.84 o 
  -1   2   2     1627.95     1634.39     26.99 o 
   0   2   2      632.73      646.79     23.31 o 
   1   2   2     1013.54     1017.09     35.73 o 
   2   2   2        1.00        7.42     41.80 o 
   3   2   2      876.80      874.06     27.68 o 
   4   2   2      450.20      501.79     25.74 o 
   5   2   2       37.37       27.39     23.63 o 
   6   2   2       15.93       12.37     32.89 o 
   7   2   2      479.11      445.42     37.35 o 
  10   2   2        0.83      -10.14     37.10 o 
  11   2   2        0.04       25.72     45.26 o 
 -12   3   2        1.58       13.61     23.31 o 
 -11   3   2        5.50       13.14     25.88 o 
 -10   3   2       94.76       74.20     34.13 o 
  -7   3   2       44.56       21.76     31.16 o 
  -6   3   2      506.00      489.55     22.02 o 
  -5   3   2      771.25      799.13     15.93 o 
  -4   3   2      580.46      599.86     15.64 o 
  -3   3   2      433.38      429.27     16.07 o 
  -2   3   2      432.58      412.40     17.04 o 
  -1   3   2     8439.06     8065.87    145.11 o 
   0   3   2     5432.48     5186.16     60.55 o 
   1   3   2      649.09      666.53     33.88 o 
   2   3   2       19.81       18.80     51.20 o 
   3   3   2       15.23       30.42     39.08 o 
   4   3   2      816.21      846.92     22.58 o 
   5   3   2      135.09      126.24     19.32 o 
   6   3   2        6.79       14.19     23.43 o 
   7   3   2      177.03      168.67     35.61 o 
   9   3   2        4.53        7.91     38.83 o 
  10   3   2        5.78       -8.66     41.55 o 
  11   3   2        5.97       21.76     45.51 o 
 -12   4   2        0.09        6.07     22.41 o 
 -11   4   2        5.05       -1.73     25.62 o 
 -10   4   2       18.99       33.88     34.62 o 
  -7   4   2       18.41       16.08     31.90 o 
  -6   4   2        1.68       11.14     18.53 o 
  -5   4   2      255.53      249.00     17.19 o 
  -4   4   2      117.61      112.97     14.43 o 
  -3   4   2     2794.29     2845.68     53.15 o 
  -2   4   2    16091.68    15641.96    406.10 o 
  -1   4   2    25317.89    24061.21    428.66 o 
   0   4   2        2.62        4.10     19.79 o 
   1   4   2      269.00      253.75     30.92 o 
   2   4   2      104.97      117.97     57.87 o 
   3   4   2      417.93      444.63     32.17 o 
   4   4   2       55.00       61.82     20.74 o 
   5   4   2       40.90       32.87     19.59 o 
   6   4   2      174.03      170.24     20.59 o 
   7   4   2       75.11       54.11     20.67 o 
   8   4   2       51.56       40.96     24.26 o 
   9   4   2        0.10       -3.46     39.32 o 
  10   4   2        1.62        0.74     37.35 o 
 -12   5   2        0.91        2.89     22.70 o 
 -11   5   2        1.30        1.15     21.18 o 
 -10   5   2       11.88       20.28     35.12 o 
  -8   5   2       12.81       10.14     31.66 o 
  -7   5   2      953.77      927.26     22.38 o 
  -6   5   2        6.73       14.74     20.09 o 
  -5   5   2      504.75      495.58     16.95 o 
  -4   5   2       10.61       12.50     13.85 o 
  -3   5   2      365.31      365.58     15.54 o 
  -2   5   2        1.75       -6.49     15.14 o 
  -1   5   2       40.88       35.14     18.68 o 
   0   5   2     1366.48     1343.19     23.97 o 
   1   5   2      946.10      955.40     34.62 o 
   2   5   2      694.13      726.18     46.76 o 
   3   5   2      904.12     1023.35     38.67 o 
   4   5   2       11.54        0.08     19.68 o 
   5   5   2       43.28       58.64     20.30 o 
   6   5   2       22.25       16.31     19.79 o 
   7   5   2      385.95      379.31     22.21 o 
   8   5   2      178.76      136.61     26.13 o 
   9   5   2       45.81       63.31     39.82 o 
  10   5   2        0.04       23.00     37.84 o 
 -12   6   2        0.66       11.90     27.57 o 
 -11   6   2        4.19       10.53     21.74 o 
 -10   6   2        1.62       13.11     24.92 o 
  -9   6   2       57.79       39.82     32.40 o 
  -7   6   2      105.19      111.79     31.16 o 
  -6   6   2       21.99       19.43     20.53 o 
  -5   6   2       53.38       61.49     20.43 o 
  -4   6   2      211.59      205.36     21.15 o 
  -3   6   2       18.43       27.32     14.71 o 
  -2   6   2     3029.72     3058.26     68.99 o 
  -1   6   2     1033.58     1010.37     19.51 o 
   0   6   2        4.84        9.77     18.49 o 
   1   6   2     1168.86     1224.74     31.15 o 
   2   6   2     1411.20     1539.17     69.87 o 
   3   6   2      488.48      496.95     36.11 o 
   4   6   2       95.36       88.00     20.32 o 
   5   6   2      113.35      115.33     20.19 o 
   6   6   2       76.24       70.30     21.06 o 
   7   6   2        1.01       -0.45     21.14 o 
   8   6   2       10.95       23.97     27.45 o 
   9   6   2       17.41       27.17     27.33 o 
  10   6   2        0.09       18.05     37.84 o 
 -12   7   2        0.69       21.02     28.94 o 
 -11   7   2        0.10        9.80     28.00 o 
 -10   7   2        0.42       10.02     25.01 o 
  -9   7   2       93.59      100.40     21.30 o 
  -7   7   2       50.31       42.04     30.92 o 
  -6   7   2       83.87       84.92     19.37 o 
  -5   7   2      201.61      204.85     21.07 o 
  -4   7   2      559.67      606.74     22.47 o 
  -3   7   2      111.82      102.93     17.04 o 
  -2   7   2      360.36      346.76     18.47 o 
  -1   7   2       46.49       47.40     17.07 o 
   0   7   2      232.83      248.80     29.93 o 
   1   7   2      141.65      151.42     22.45 o 
   2   7   2        0.01        1.48     50.70 o 
   3   7   2      378.33      404.93     35.23 o 
   4   7   2       29.68       31.66     43.53 o 
   5   7   2        4.85        6.83     20.67 o 
   6   7   2      133.63      114.21     21.35 o 
   7   7   2      331.49      317.18     22.09 o 
   8   7   2        3.28       16.15     28.79 o 
   9   7   2        1.61       10.47     29.78 o 
  10   7   2        0.43        8.39     28.98 o 
 -11   8   2        0.02       18.39     24.79 o 
 -10   8   2        0.46       12.88     22.89 o 
  -9   8   2       13.76       33.50     23.43 o 
  -8   8   2       31.33       40.65     18.28 o 
  -7   8   2      514.86      492.42     33.14 o 
  -6   8   2       19.68       23.50     29.43 o 
  -5   8   2       40.85       42.04     29.18 o 
  -4   8   2      165.29      186.23     33.64 o 
  -3   8   2        2.93        6.65     16.80 o 
  -2   8   2     1662.17     1712.19     42.68 o 
  -1   8   2        3.77        6.90     16.21 o 
   0   8   2     1671.79     1632.32     35.12 o 
   1   8   2     3209.36     3360.38     34.83 o 
   2   8   2        0.53        1.98     46.50 o 
   3   8   2      389.72      403.87     51.44 o 
   4   8   2      461.23      470.40     46.99 o 
   5   8   2       38.25       41.11     21.21 o 
   6   8   2        6.01        5.29     21.54 o 
   7   8   2      229.77      206.38     25.97 o 
   8   8   2       74.36       66.19     26.73 o 
   9   8   2       11.89       23.96     28.22 o 
  10   8   2        3.15       17.40     30.60 o 
 -11   9   2        0.16       13.93     27.19 o 
 -10   9   2        1.35       13.11     24.57 o 
  -9   9   2        2.62        4.72     23.77 o 
  -8   9   2      117.41       91.18     22.65 o 
  -7   9   2       92.51       95.26     22.03 o 
  -6   9   2       20.84       24.89     21.22 o 
  -5   9   2       14.95       13.11     17.59 o 
  -4   9   2      326.52      343.05     21.69 o 
  -3   9   2      102.06       85.67     16.98 o 
  -2   9   2      325.77      333.56     17.75 o 
  -1   9   2     3916.53     3972.86     26.56 o 
   0   9   2      138.74      148.64     28.44 o 
   1   9   2       11.35       10.20     23.19 o 
   2   9   2      141.32      148.64     47.49 o 
   3   9   2        0.06        2.97     42.79 o 
   4   9   2        8.89        8.66     43.78 o 
   5   9   2       94.21       91.60     24.96 o 
   6   9   2      351.93      309.94     22.77 o 
   7   9   2        0.92       16.34     25.55 o 
   8   9   2       27.17       20.81     26.92 o 
   9   9   2        2.48       17.92     29.50 o 
  10   9   2        2.16        7.14     31.64 o 
 -11  10   2        6.04       24.04     26.73 o 
 -10  10   2        0.14       -4.52     26.57 o 
  -9  10   2        2.82        2.29     22.25 o 
  -8  10   2        5.85       18.56     23.00 o 
  -7  10   2       69.20       80.77     21.86 o 
  -6  10   2        5.29       -6.48     19.64 o 
  -5  10   2       74.93       69.68     17.28 o 
  -4  10   2        1.31        2.71     20.63 o 
  -3  10   2      317.60      306.89     21.20 o 
  -2  10   2        1.43        5.67     17.25 o 
  -1  10   2       92.80       96.78     19.22 o 
   0  10   2      387.68      395.18     21.26 o 
   1  10   2     1172.00     1223.12     26.62 o 
   2  10   2      260.10      300.74     42.79 o 
   3  10   2       14.55       13.60     43.53 o 
   4  10   2       37.22       33.64     44.27 o 
   5  10   2       12.95       19.10     24.93 o 
   6  10   2       19.12       28.97     25.88 o 
   7  10   2        0.00        3.34     26.48 o 
   8  10   2       10.09        0.85     27.87 o 
   9  10   2        1.30       10.37     30.11 o 
  10  10   2        0.29       -2.15     31.19 o 
 -11  11   2       11.15       23.38     27.89 o 
 -10  11   2        5.66       12.00     26.06 o 
  -9  11   2       32.53       28.07     24.31 o 
  -8  11   2       52.39       56.56     23.32 o 
  -7  11   2        0.56        6.75     20.63 o 
  -6  11   2       71.24       73.80     18.29 o 
  -5  11   2       80.47       74.01     21.42 o 
  -4  11   2      469.22      474.91     22.12 o 
  -3  11   2      501.50      497.57     23.10 o 
  -2  11   2       51.37       39.65     16.74 o 
  -1  11   2     1027.90     1023.44     23.43 o 
   0  11   2      445.18      470.93     23.41 o 
   1  11   2       25.34       16.38     22.20 o 
   2  11   2      855.58      856.42     26.26 o 
   3  11   2       22.39       11.87     44.02 o 
   4  11   2      187.79      161.50     43.53 o 
   5  11   2       11.68       33.14     25.03 o 
   6  11   2      616.71      564.12     28.32 o 
   7  11   2       11.39        2.22     26.51 o 
   8  11   2       14.59       21.48     28.26 o 
   9  11   2        0.01       19.24     30.02 o 
 -11  12   2        6.27       20.12     29.82 o 
 -10  12   2        2.30        5.38     26.23 o 
  -9  12   2        5.26        9.30     25.99 o 
  -8  12   2        2.15        2.00     21.83 o 
  -7  12   2       39.21       24.22     22.91 o 
  -6  12   2      169.51      141.80     23.31 o 
  -5  12   2       19.75       24.37     21.51 o 
  -4  12   2      299.64      279.94     23.41 o 
  -3  12   2      327.95      310.16     21.92 o 
  -2  12   2      492.38      491.21     18.78 o 
  -1  12   2      253.66      258.94     30.92 o 
   0  12   2        4.77       14.16     22.81 o 
   1  12   2        0.80       -0.67     22.86 o 
   2  12   2        0.95       -3.02     21.48 o 
   3  12   2        3.73        4.20     42.29 o 
   4  12   2       33.48       50.85     30.60 o 
   5  12   2       15.92        9.14     25.58 o 
   6  12   2       71.11       70.21     27.63 o 
   7  12   2       66.92       75.56     28.04 o 
   8  12   2        0.29       12.78     28.47 o 
   9  12   2        0.02       -2.88     30.70 o 
 -10  13   2        4.82       20.99     26.84 o 
  -9  13   2        9.14        8.16     25.01 o 
  -8  13   2        4.75       12.92     25.37 o 
  -7  13   2       20.13       29.23     24.16 o 
  -6  13   2        6.65       12.06     22.38 o 
  -5  13   2        0.02       -1.63     21.77 o 
  -4  13   2        8.75        1.31     21.33 o 
  -3  13   2      389.11      385.55     18.39 o 
  -2  13   2      101.36       86.94     18.18 o 
  -1  13   2      910.87      858.94     33.14 o 
   0  13   2      165.32      155.17     22.08 o 
   1  13   2       35.98       32.70     23.31 o 
   2  13   2        0.06        3.78     23.76 o 
   3  13   2      508.11      515.42     43.28 o 
   4  13   2       17.07       31.66     31.48 o 
   5  13   2       14.99       27.21     46.00 o 
   6  13   2       63.16       59.14     26.66 o 
   7  13   2        6.33       25.05     28.60 o 
   8  13   2        1.79        7.85     29.50 o 
   9  13   2        3.37        6.70     31.17 o 
 -10  14   2        1.51       17.33     28.83 o 
  -9  14   2        8.27        8.48     27.00 o 
  -8  14   2       66.25       63.19     24.83 o 
  -7  14   2      137.27      128.29     23.69 o 
  -6  14   2       31.60       36.02     24.04 o 
  -5  14   2       66.59       64.45     23.21 o 
  -4  14   2      337.70      330.29     22.73 o 
  -3  14   2      171.25      157.62     17.69 o 
  -2  14   2      404.70      404.55     18.58 o 
  -1  14   2       24.59       24.98     31.41 o 
   0  14   2       17.99       24.77     21.13 o 
   1  14   2       96.93       89.83     23.35 o 
   2  14   2       16.84       20.16     23.80 o 
   3  14   2      109.29      102.14     44.77 o 
   4  14   2       17.04       19.04     42.54 o 
   5  14   2       97.64      109.46     32.24 o 
   6  14   2       80.68       72.10     28.18 o 
   7  14   2        3.46        9.78     29.01 o 
   8  14   2       17.68       33.02     30.07 o 
   9  14   2        3.49       13.34     32.11 o 
 -10  15   2       39.98       38.77     29.68 o 
  -9  15   2       29.32       34.41     26.32 o 
  -8  15   2        2.83       20.56     26.37 o 
  -7  15   2       34.11       44.98     25.34 o 
  -6  15   2        8.30        9.52     23.61 o 
  -5  15   2        8.23       14.82     25.27 o 
  -4  15   2        0.07      -11.70     18.55 o 
  -3  15   2      146.68      143.02     18.04 o 
  -2  15   2      392.14      365.50     23.86 o 
  -1  15   2       35.14       47.40     22.86 o 
   0  15   2      281.92      273.31     24.23 o 
   1  15   2        1.91        6.86     23.70 o 
   2  15   2        1.80        9.35     23.83 o 
   3  15   2      145.42      134.70     25.47 o 
   4  15   2       18.30       29.93     46.74 o 
   5  15   2        0.29       14.10     47.49 o 
   6  15   2       24.72       22.04     24.82 o 
   7  15   2        4.75       25.22     29.78 o 
   8  15   2       17.94       21.48     31.65 o 
  -9  16   2       22.67       28.69     27.11 o 
  -8  16   2       13.43        0.85     27.67 o 
  -7  16   2       67.96       84.48     26.15 o 
  -6  16   2       79.45      101.59     23.96 o 
  -5  16   2        2.53        5.16     24.16 o 
  -4  16   2       70.98       58.19     18.32 o 
  -3  16   2        1.47       17.63     18.42 o 
  -2  16   2        9.01       18.32     22.21 o 
  -1  16   2        1.40        4.09     23.29 o 
   0  16   2        2.78       18.82     23.09 o 
   1  16   2       27.93       29.58     24.23 o 
   2  16   2        5.45       10.93     23.03 o 
   3  16   2       36.68       49.41     25.86 o 
   4  16   2       27.21       27.95     43.78 o 
   5  16   2       12.15       21.02     48.23 o 
   6  16   2        4.85       10.06     23.12 o 
   7  16   2        3.97       12.39     26.71 o 
   8  16   2        0.16       -7.98     27.26 o 
  -9  17   2        3.04       12.66     28.24 o 
  -8  17   2        0.88        2.44     27.75 o 
  -7  17   2       85.29       86.03     31.41 o 
  -6  17   2      109.95       90.66     26.12 o 
  -5  17   2        0.01       23.87     23.43 o 
  -4  17   2       14.60       24.17     18.42 o 
  -3  17   2       87.18       76.14     19.85 o 
  -2  17   2      376.22      377.42     23.52 o 
  -1  17   2      104.30      106.04     23.87 o 
   0  17   2       30.56       37.80     24.52 o 
   1  17   2       23.46       14.97     24.59 o 
   2  17   2        0.70       -5.23     24.89 o 
   3  17   2       16.79       20.28     23.93 o 
   4  17   2       42.32       50.01     26.87 o 
   5  17   2       15.67        8.41     46.99 o 
   6  17   2        0.93        6.67     28.47 o 
   7  17   2        5.95       10.61     26.52 o 
   8  17   2        8.19       34.24     28.81 o 
  -9  18   2       30.60       29.30     29.11 o 
  -8  18   2        8.61       13.19     26.38 o 
  -7  18   2        0.04       -3.51     27.04 o 
  -6  18   2       21.29        2.73     26.27 o 
  -5  18   2        4.32       13.40     23.94 o 
  -4  18   2        2.67        7.35     19.46 o 
  -3  18   2       60.13       65.08     24.79 o 
  -2  18   2       28.03       27.09     22.91 o 
  -1  18   2      146.86      139.63     24.74 o 
   0  18   2        0.08        2.56     24.16 o 
   1  18   2        2.13        1.17     25.36 o 
   2  18   2        0.71        6.52     25.60 o 
   3  18   2       40.64       55.27     26.92 o 
   4  18   2        0.05        9.42     27.59 o 
   5  18   2        2.20        4.45     47.73 o 
   6  18   2        0.39       13.85     30.42 o 
   7  18   2        8.63       18.15     32.21 o 
  -8  19   2        0.02        4.61     29.71 o 
  -7  19   2        0.70       11.04     26.49 o 
  -6  19   2       74.40       52.06     25.71 o 
  -5  19   2       31.87       29.49     20.27 o 
  -4  19   2        2.45       13.49     19.80 o 
  -3  19   2       37.01       32.13     24.86 o 
  -2  19   2      134.40      143.67     20.19 o 
  -1  19   2        1.43        2.17     24.47 o 
   0  19   2       27.94       42.71     25.84 o 
   1  19   2        2.18        1.10     25.09 o 
   2  19   2       13.77       23.21     24.99 o 
   3  19   2       13.55       37.38     27.90 o 
   4  19   2       14.30       17.07     28.34 o 
   5  19   2        0.13       18.38     29.29 o 
   6  19   2        0.25       11.13     30.74 o 
   7  19   2        0.11       10.00     32.48 o 
  -8  20   2        1.23        5.94     28.33 o 
  -7  20   2        1.65      -17.31     28.59 o 
  -6  20   2        0.47        8.72     27.47 o 
  -5  20   2        1.43       10.98     23.13 o 
  -4  20   2        2.14       -3.22     26.16 o 
  -3  20   2       83.12       94.53     24.83 o 
  -2  20   2        3.79        8.78     21.20 o 
  -1  20   2       37.73       34.41     25.21 o 
   0  20   2        6.45        8.94     25.25 o 
   1  20   2        0.01        8.15     25.60 o 
   2  20   2        1.04       -2.28     24.78 o 
   3  20   2       68.94       70.65     27.87 o 
   4  20   2       25.08       44.79     29.19 o 
   5  20   2        7.25        7.87     29.89 o 
   6  20   2        5.10        5.87     32.16 o 
  -7  21   2        0.00        3.21     27.89 o 
  -6  21   2       20.60       22.45     27.02 o 
  -5  21   2       27.83       35.55     22.42 o 
  -4  21   2        2.51        8.03     26.90 o 
  -3  21   2       26.13       35.45     21.88 o 
  -2  21   2       17.49       21.03     21.80 o 
  -1  21   2       14.56       27.00     26.70 o 
   0  21   2       16.22       26.84     26.02 o 
   1  21   2        0.23      -16.46     26.67 o 
   2  21   2        6.29        7.55     28.10 o 
   3  21   2       11.47       27.19     28.46 o 
   4  21   2        0.05       12.48     29.23 o 
   5  21   2        6.13       21.41     31.42 o 
  -6  22   2        0.25        5.14     22.89 o 
  -5  22   2        0.03        8.95     28.58 o 
  -4  22   2        0.07        8.75     26.75 o 
  -3  22   2        1.96        5.85     22.53 o 
  -2  22   2       61.52       51.66     22.07 o 
  -1  22   2       73.37       76.17     27.25 o 
   0  22   2        8.73       13.39     27.22 o 
   1  22   2        2.57       -2.40     26.79 o 
   2  22   2       16.44       18.56     29.06 o 
   3  22   2        1.04       13.83     29.41 o 
   4  22   2        1.88       12.96     31.20 o 
   5  22   2        1.20       10.89     22.64 o 
  -5  23   2       24.57       40.60     29.68 o 
  -4  23   2        3.61       10.79     22.32 o 
  -3  23   2       18.19       24.51     22.79 o 
  -2  23   2        3.89        6.17     23.26 o 
  -1  23   2        0.04        3.67     27.65 o 
   0  23   2        2.16       14.59     27.70 o 
   1  23   2        6.74       22.06     28.20 o 
   2  23   2       61.25       69.18     29.05 o 
   3  23   2       56.33       47.84     30.46 o 
   4  23   2       28.06       49.02     32.47 o 
  -4  24   2        6.28       23.81     23.32 o 
  -3  24   2        4.20       11.45     24.47 o 
  -2  24   2       15.60       31.58     24.18 o 
  -1  24   2        0.27        6.55     28.68 o 
   0  24   2        3.02        7.75     30.13 o 
   1  24   2        4.93       14.32     26.73 o 
   2  24   2       11.91        4.40     28.00 o 
   3  24   2        2.19      -16.87     32.68 o 
  -2  25   2       35.54       53.31     23.46 o 
  -1  25   2        3.80       14.94     29.72 o 
   0  25   2       10.08        0.51     30.35 o 
   1  25   2        2.92       -2.58     31.20 o 
 -12   1   3        0.73       10.85     24.92 o 
  -6   1   3        4.34       18.00     20.18 o 
  -5   1   3      258.39      259.60     14.50 o 
  -4   1   3       18.25       19.74     13.63 o 
  -3   1   3     3223.10     3252.86     40.22 o 
  -2   1   3     3335.73     3314.28     54.19 o 
  -1   1   3      663.26      667.46     17.86 o 
   0   1   3       47.94       52.63     17.19 o 
   1   1   3      424.53      421.48     27.81 o 
   3   1   3        0.06       11.38     36.36 o 
   4   1   3       99.38       98.91     25.76 o 
 -12   2   3        0.23        6.72     25.14 o 
 -11   2   3       68.86       86.31     36.11 o 
  -6   2   3        5.34        2.92     20.19 o 
  -5   2   3      748.26      754.47     15.48 o 
  -4   2   3        7.59        6.23     13.67 o 
  -3   2   3     1225.36     1238.76     20.24 o 
  -2   2   3      220.73      223.72     16.32 o 
  -1   2   3      789.66      794.23     18.59 o 
   0   2   3        1.53        6.34     17.93 o 
   1   2   3       94.60       99.83     26.30 o 
   2   2   3       35.64       41.01     31.39 o 
   3   2   3      287.17      286.40     42.54 o 
   4   2   3      110.07      115.84     24.79 o 
   5   2   3        0.52        1.48     35.61 o 
   7   2   3      356.44      314.34     38.33 o 
  10   2   3        1.08       -2.97     43.78 o 
 -12   3   3        1.17        0.17     22.27 o 
 -11   3   3       33.45       60.59     36.60 o 
  -6   3   3        2.96       -0.31     20.28 o 
  -5   3   3      362.57      368.52     14.87 o 
  -4   3   3      201.05      214.93     14.80 o 
  -3   3   3     1365.10     1366.78     17.96 o 
  -2   3   3     1303.71     1330.68     26.95 o 
  -1   3   3     5062.07     4915.89     62.36 o 
   0   3   3       53.87       57.30     18.35 o 
   1   3   3      508.08      484.63     31.38 o 
   2   3   3      103.45       93.34     40.22 o 
   3   3   3      284.42      267.60     47.73 o 
   4   3   3      260.74      272.46     25.85 o 
   5   3   3        5.00       11.60     25.03 o 
   6   3   3       17.94       11.14     25.92 o 
   7   3   3       30.34       16.82     36.36 o 
   8   3   3       80.72       57.87     34.62 o 
   9   3   3        3.80       13.85     36.36 o 
  10   3   3        3.10       -2.97     43.53 o 
 -12   4   3        0.20       -4.23     21.66 o 
 -11   4   3       33.26       28.19     35.86 o 
  -7   4   3      143.69      111.05     31.66 o 
  -6   4   3       56.07       55.72     20.87 o 
  -5   4   3     1540.02     1565.99     25.64 o 
  -4   4   3      429.46      422.09     15.33 o 
  -3   4   3     2601.26     2663.44     39.80 o 
  -2   4   3     5096.92     5105.84    118.06 o 
  -1   4   3      178.00      180.98     16.77 o 
   0   4   3      541.99      546.98     20.04 o 
   1   4   3      175.86      158.04     32.89 o 
   2   4   3      373.54      417.48     31.41 o 
   3   4   3       40.83       40.81     53.17 o 
   4   4   3      106.52      125.50     25.62 o 
   5   4   3       84.23       84.29     25.66 o 
   6   4   3      604.61      574.66     28.34 o 
   7   4   3      252.46      249.79     33.88 o 
   8   4   3        3.88        2.47     38.09 o 
   9   4   3        1.98       -0.25     41.06 o 
  10   4   3        1.15       28.69     39.57 o 
 -12   5   3        0.01        1.99     22.89 o 
 -11   5   3       64.61       61.02     26.04 o 
 -10   5   3       60.37       81.62     33.64 o 
  -7   5   3      380.79      338.09     26.71 o 
  -6   5   3       20.25       23.42     20.71 o 
  -5   5   3      307.83      315.03     15.74 o 
  -4   5   3     1712.33     1787.56     54.84 o 
  -3   5   3     1828.68     1825.44     42.27 o 
  -2   5   3      845.52      848.18     20.20 o 
  -1   5   3     1338.39     1327.43     30.24 o 
   0   5   3     1073.46     1074.69     22.61 o 
   1   5   3      142.14      181.53     30.17 o 
   2   5   3     2464.15     2625.31     42.54 o 
   3   5   3       32.63       56.14     62.57 o 
   4   5   3        1.25       -2.97     47.98 o 
   5   5   3        0.70        4.59     26.25 o 
   6   5   3      187.74      170.60     27.39 o 
   7   5   3        5.17      -13.60     36.36 o 
   8   5   3       35.40       38.83     34.62 o 
   9   5   3        1.49        9.15     36.11 o 
  10   5   3        1.08       27.45     39.82 o 
 -12   6   3       11.99       15.13     21.73 o 
 -11   6   3        9.62       23.01     25.97 o 
 -10   6   3        8.30       -2.93     24.39 o 
  -9   6   3       31.87       30.42     27.70 o 
  -6   6   3      810.39      848.31     32.89 o 
  -5   6   3      281.69      278.94     21.33 o 
  -4   6   3      214.64      236.05     20.81 o 
  -3   6   3     1269.78     1314.44     42.02 o 
  -2   6   3       73.77       74.39     14.59 o 
  -1   6   3       65.15       63.33     16.09 o 
   0   6   3      110.04      132.94     19.25 o 
   1   6   3      481.72      510.96     31.41 o 
   2   6   3     1024.99     1069.41     33.39 o 
   4   6   3      106.89       99.92     53.67 o 
   5   6   3        2.68        6.88     25.12 o 
   6   6   3       24.79       30.54     25.88 o 
   7   6   3       12.40       12.37     32.40 o 
   8   6   3        3.34       10.63     35.12 o 
   9   6   3       13.92       57.38     37.35 o 
  10   6   3        0.18       13.60     40.56 o 
 -12   7   3        4.68       18.34     21.54 o 
 -11   7   3       18.30       55.87     26.66 o 
 -10   7   3       12.45       16.08     24.31 o 
  -9   7   3       10.11       14.26     21.25 o 
  -6   7   3       20.77       32.40     30.67 o 
  -5   7   3      190.32      183.65     21.51 o 
  -4   7   3       68.13       60.18     16.47 o 
  -3   7   3     2722.28     2864.55     83.52 o 
  -2   7   3     1050.27     1046.00     21.38 o 
  -1   7   3     1266.60     1268.23     24.65 o 
   0   7   3       62.49       91.38     24.62 o 
   1   7   3      266.16      261.91     30.92 o 
   2   7   3      912.13      924.73     32.89 o 
   4   7   3      109.04      114.01     56.14 o 
   5   7   3       48.84       44.90     27.91 o 
   6   7   3       34.40       25.97     35.37 o 
   7   7   3        6.84        4.20     37.10 o 
   8   7   3        1.25        7.67     35.86 o 
   9   7   3       18.17        3.96     37.35 o 
  10   7   3        0.12       15.33     40.31 o 
 -12   8   3        1.54        8.66     28.68 o 
 -11   8   3        1.35       -5.84     24.43 o 
 -10   8   3       36.24       44.86     24.65 o 
  -9   8   3       48.94       57.46     23.61 o 
  -8   8   3       10.27       22.01     32.15 o 
  -6   8   3       22.48       32.65     29.68 o 
  -5   8   3      172.80      164.27     21.42 o 
  -4   8   3       29.54       28.39     16.69 o 
  -3   8   3      496.09      531.51     21.95 o 
  -2   8   3     4396.25     4570.85     30.30 o 
  -1   8   3     1225.20     1249.24     20.53 o 
   0   8   3        5.95       13.24     24.43 o 
   1   8   3      571.42      589.15     27.55 o 
   2   8   3      156.08      163.23     29.93 o 
   4   8   3      150.54      169.41     61.83 o 
   5   8   3        6.77        7.91     30.17 o 
   6   8   3       94.29      100.16     32.15 o 
   7   8   3        6.69        8.16     33.64 o 
   8   8   3        5.21       35.12     35.12 o 
   9   8   3        1.03        0.99     42.29 o 
 -11   9   3        0.05       17.05     26.93 o 
 -10   9   3        6.32       21.86     22.98 o 
  -9   9   3       67.44       66.57     24.12 o 
  -8   9   3       40.31       27.56     22.82 o 
  -7   9   3       90.28       74.20     27.21 o 
  -6   9   3       20.97       22.01     30.42 o 
  -5   9   3       68.86       63.86     21.85 o 
  -4   9   3      396.48      383.56     17.56 o 
  -3   9   3       22.88       19.39     15.52 o 
  -2   9   3      472.04      456.49     20.38 o 
  -1   9   3      357.11      376.55     17.17 o 
   0   9   3       13.18       28.90     21.17 o 
   1   9   3      121.89      140.92     23.84 o 
   2   9   3       36.16       60.35     29.68 o 
   4   9   3       14.76       17.12     43.41 o 
   5   9   3      158.97      118.99     27.42 o 
   6   9   3        0.10       18.83     28.87 o 
   7   9   3        3.78       -8.16     33.88 o 
   8   9   3        6.69       41.55     35.86 o 
   9   9   3        0.05        3.22     39.08 o 
 -11  10   3        1.08       -7.70     27.45 o 
 -10  10   3        1.40       10.92     25.10 o 
  -9  10   3        5.39       14.45     22.18 o 
  -8  10   3      210.00      185.36     23.78 o 
  -7  10   3      553.08      515.66     23.96 o 
  -6  10   3        0.56       -4.73     22.03 o 
  -5  10   3       22.88       26.06     21.68 o 
  -4  10   3       89.11      104.17     21.39 o 
  -3  10   3      578.50      590.61     19.00 o 
  -2  10   3     2340.32     2377.69     67.78 o 
  -1  10   3        4.69        9.28     17.07 o 
   0  10   3       30.34       19.52     22.91 o 
   1  10   3       24.12       37.93     22.15 o 
   2  10   3       11.88       12.49     26.54 o 
   3  10   3        6.00       14.10     70.49 o 
   4  10   3       43.64       47.49     61.83 o 
   5  10   3        0.33       17.07     55.15 o 
   6  10   3       86.01       97.04     28.41 o 
   7  10   3        8.64       20.04     28.67 o 
   8  10   3        1.16       12.86     41.80 o 
   9  10   3        1.51       24.48     44.02 o 
 -11  11   3        5.11        5.12     27.72 o 
 -10  11   3        6.89       23.07     27.39 o 
  -9  11   3       53.01       53.02     24.74 o 
  -8  11   3       26.92       41.33     23.61 o 
  -7  11   3      258.80      244.99     23.43 o 
  -6  11   3       24.94       20.60     22.03 o 
  -5  11   3       34.10       37.33     21.51 o 
  -4  11   3        0.00        6.96     20.76 o 
  -3  11   3      952.47      940.91     30.46 o 
  -2  11   3      627.54      615.63     19.27 o 
  -1  11   3      307.59      312.58     18.24 o 
   0  11   3      243.51      225.94     19.41 o 
   1  11   3        0.23       11.84     24.34 o 
   2  11   3       26.70       32.49     25.62 o 
   3  11   3       23.13       51.25     27.86 o 
   4  11   3       34.34       26.71     60.35 o 
   5  11   3      496.02      447.17     43.28 o 
   6  11   3       99.00      102.15     28.85 o 
   7  11   3        9.37       -7.87     29.47 o 
   8  11   3        2.98       12.61     36.60 o 
   9  11   3        0.97       18.30     39.08 o 
 -11  12   3        0.03        9.10     28.24 o 
 -10  12   3        1.72        8.83     24.15 o 
  -9  12   3        9.30       17.75     24.92 o 
  -8  12   3       94.50      101.95     24.13 o 
  -7  12   3      237.86      235.86     23.52 o 
  -6  12   3        5.73        2.16     22.20 o 
  -5  12   3      204.66      202.30     22.64 o 
  -4  12   3       43.77       32.90     21.55 o 
  -3  12   3      322.83      309.91     17.92 o 
  -2  12   3      349.42      367.54     18.57 o 
  -1  12   3       98.30      111.85     22.84 o 
   0  12   3      499.85      496.36     21.21 o 
   1  12   3        1.09        3.97     24.87 o 
   2  12   3      150.73      134.96     26.03 o 
   3  12   3        7.35       26.07     27.27 o 
   4  12   3        3.62        1.48     61.09 o 
   5  12   3       89.90       61.34     57.13 o 
   6  12   3        0.00       -0.98     29.26 o 
   7  12   3       11.74       16.42     30.38 o 
   8  12   3       13.85       22.61     31.07 o 
   9  12   3        1.45       12.12     40.07 o 
 -10  13   3        0.14        6.88     26.76 o 
  -9  13   3        7.93       19.88     23.70 o 
  -8  13   3       27.93       53.80     24.57 o 
  -7  13   3       76.37       77.29     23.61 o 
  -6  13   3      120.58      113.18     22.82 o 
  -5  13   3        9.88       18.33     21.68 o 
  -4  13   3        6.73        4.09     22.63 o 
  -3  13   3       73.02       91.15     18.07 o 
  -2  13   3       16.47       17.43     16.26 o 
  -1  13   3       20.90       26.19     22.08 o 
   0  13   3      400.10      386.21     21.27 o 
   1  13   3       30.67       34.10     24.96 o 
   2  13   3      160.33      142.72     26.09 o 
   3  13   3        4.35        3.54     23.98 o 
   4  13   3        6.45        5.69     56.88 o 
   5  13   3       13.88       26.22     59.85 o 
   6  13   3      136.05      124.35     26.44 o 
   7  13   3        2.88       14.98     30.74 o 
   8  13   3        5.14       -3.01     32.58 o 
 -10  14   3       33.75       43.54     29.15 o 
  -9  14   3        3.04        2.29     25.72 o 
  -8  14   3        6.71       10.82     25.34 o 
  -7  14   3       80.29       78.08     23.87 o 
  -6  14   3       34.94       14.10     22.91 o 
  -5  14   3        9.00       21.16     23.46 o 
  -4  14   3       60.77       30.52     23.31 o 
  -3  14   3      277.70      260.16     18.55 o 
  -2  14   3        1.80        3.27     18.42 o 
  -1  14   3        0.75       -1.93     23.04 o 
   0  14   3      390.64      361.33     21.35 o 
   1  14   3      149.46      148.06     24.89 o 
   2  14   3       38.79       49.90     25.72 o 
   3  14   3       43.89       34.29     27.13 o 
   4  14   3      191.88      168.81     28.94 o 
   5  14   3       14.72       10.63     60.84 o 
   6  14   3       34.94       38.55     30.83 o 
   7  14   3       24.88       29.20     28.44 o 
   8  14   3        1.55        4.82     29.51 o 
 -10  15   3        3.71       25.82     27.21 o 
  -9  15   3        0.04       -5.11     28.40 o 
  -8  15   3        2.23       14.98     25.27 o 
  -7  15   3        2.11        8.84     23.86 o 
  -6  15   3        7.18        9.96     23.61 o 
  -5  15   3       21.03       17.63     23.74 o 
  -4  15   3       19.85       28.45     18.26 o 
  -3  15   3       35.51       61.85     18.87 o 
  -2  15   3      121.78      125.56     18.71 o 
  -1  15   3      122.38      123.67     24.15 o 
   0  15   3        3.16        7.77     20.86 o 
   1  15   3        5.16       12.10     25.34 o 
   2  15   3       38.55       39.66     26.17 o 
   3  15   3       85.87       87.65     27.70 o 
   4  15   3        4.27       10.61     28.63 o 
   5  15   3        1.39        7.17     59.36 o 
   6  15   3        2.73       19.23     31.31 o 
   7  15   3        0.61        0.48     32.31 o 
   8  15   3        2.07        3.66     31.11 o 
  -9  16   3        9.09        6.58     28.65 o 
  -8  16   3        7.97       11.46     25.97 o 
  -7  16   3        2.99        5.19     25.18 o 
  -6  16   3       69.66       78.53     24.13 o 
  -5  16   3        0.84        4.39     24.51 o 
  -4  16   3       67.86       76.11     19.38 o 
  -3  16   3      419.64      410.86     19.27 o 
  -2  16   3       10.17       12.23     23.36 o 
  -1  16   3       10.59       15.60     18.69 o 
   0  16   3        0.49        7.67     24.70 o 
   1  16   3       99.73      102.70     25.86 o 
   2  16   3      106.68      109.37     27.06 o 
   3  16   3       36.74       42.76     27.34 o 
   4  16   3       26.16       24.12     29.61 o 
   5  16   3       37.52       42.51     30.44 o 
   6  16   3       14.95       15.34     32.20 o 
   7  16   3        9.32       -0.34     33.45 o 
  -9  17   3        5.00       18.99     29.61 o 
  -8  17   3        5.14        2.16     26.49 o 
  -7  17   3        0.41       -4.88     25.71 o 
  -6  17   3       57.22       39.45     24.29 o 
  -5  17   3       30.44       43.90     24.13 o 
  -4  17   3      165.41      159.26     19.98 o 
  -3  17   3       19.76       36.50     19.66 o 
  -2  17   3       19.36       18.48     24.16 o 
  -1  17   3        6.89       13.51     20.89 o 
   0  17   3       47.73       54.47     25.23 o 
   1  17   3      171.13      179.79     26.40 o 
   2  17   3        2.72       -0.65     26.54 o 
   3  17   3        0.04       12.36     27.78 o 
   4  17   3        7.56        9.12     29.10 o 
   5  17   3        4.32       22.55     30.70 o 
   6  17   3        0.41       -3.88     32.74 o 
   7  17   3        3.46        6.52     34.90 o 
  -9  18   3        0.92       10.51     30.07 o 
  -8  18   3        0.26       21.55     28.58 o 
  -7  18   3       45.15       52.79     27.37 o 
  -6  18   3        2.07        5.78     26.67 o 
  -5  18   3        5.10       17.31     19.85 o 
  -4  18   3        0.61        4.41     19.08 o 
  -3  18   3       46.05       34.98     23.43 o 
  -2  18   3      203.03      201.24     25.19 o 
  -1  18   3        0.22       -0.90     21.07 o 
   0  18   3       34.38       27.00     25.89 o 
   1  18   3        0.52        8.01     26.38 o 
   2  18   3      179.44      181.82     27.86 o 
   3  18   3      231.39      245.42     29.32 o 
   4  18   3       22.28       37.68     29.10 o 
   5  18   3        2.98        9.33     28.62 o 
   6  18   3        5.85       21.94     25.45 o 
  -8  19   3        0.14       11.27     27.72 o 
  -7  19   3        0.52        9.80     28.17 o 
  -6  19   3        2.80       20.37     21.32 o 
  -5  19   3        0.20        4.82     20.79 o 
  -4  19   3        2.16       16.14     19.75 o 
  -3  19   3       26.14       29.40     25.02 o 
  -2  19   3       69.88       74.43     20.91 o 
  -1  19   3      102.86      124.83     21.74 o 
   0  19   3       10.94       16.95     26.13 o 
   1  19   3       20.76       18.55     24.78 o 
   2  19   3      101.59       91.18     29.01 o 
   3  19   3        4.75       -0.34     26.14 o 
   4  19   3        4.21       22.33     30.10 o 
   5  19   3        1.18        6.63     32.39 o 
   6  19   3        0.48        4.57     26.39 o 
  -7  20   3        3.09       22.97     27.71 o 
  -6  20   3        9.55       14.20     21.75 o 
  -5  20   3        0.71        7.87     22.90 o 
  -4  20   3        4.54        5.90     21.10 o 
  -3  20   3        0.09       -7.05     25.80 o 
  -2  20   3       12.13       32.98     21.26 o 
  -1  20   3        2.67        1.96     22.24 o 
   0  20   3        1.26        6.89     22.90 o 
   1  20   3        1.95       23.64     25.50 o 
   2  20   3       11.34       19.10     29.14 o 
   3  20   3        1.32       -2.93     30.05 o 
   4  20   3        5.79       -8.41     30.94 o 
   5  20   3        0.11       13.08     33.92 o 
  -7  21   3        2.10       -5.40     30.45 o 
  -6  21   3       12.29       21.06     24.16 o 
  -5  21   3        0.45        5.44     22.48 o 
  -4  21   3        6.06        8.31     27.67 o 
  -3  21   3       54.71       45.47     27.42 o 
  -2  21   3      110.53       96.34     22.33 o 
  -1  21   3       18.91       23.34     22.15 o 
   0  21   3        4.01       10.12     23.53 o 
   1  21   3        1.69        1.15     29.17 o 
   2  21   3        1.01       17.51     29.73 o 
   3  21   3        0.89       13.01     30.56 o 
   4  21   3        4.34        2.38     32.51 o 
   5  21   3        0.02       14.14     34.59 o 
  -6  22   3        9.23       20.40     23.27 o 
  -5  22   3        0.07        7.00     28.95 o 
  -4  22   3        1.51       -0.41     28.20 o 
  -3  22   3        3.31       -1.66     22.83 o 
  -2  22   3        5.31       -0.48     22.85 o 
  -1  22   3        6.57        5.67     22.92 o 
   0  22   3        0.38       -0.14     24.56 o 
   1  22   3        1.33       18.74     30.29 o 
   2  22   3        8.83       26.44     27.78 o 
   3  22   3       31.18       31.85     32.12 o 
   4  22   3       20.54        6.44     33.50 o 
  -5  23   3        0.34       13.62     30.13 o 
  -4  23   3        3.23       15.95     29.13 o 
  -3  23   3       13.44        6.53     24.12 o 
  -2  23   3       12.66        9.18     23.48 o 
  -1  23   3        0.93        8.37     24.93 o 
   0  23   3        0.76       -5.16     24.97 o 
   1  23   3       22.87       30.72     30.89 o 
   2  23   3       10.57       29.76     28.85 o 
   3  23   3        7.36        9.83     33.12 o 
  -4  24   3        6.22        9.59     24.35 o 
  -3  24   3       26.91       47.95     24.01 o 
  -2  24   3       54.67       54.86     24.95 o 
  -1  24   3       24.00       20.86     24.99 o 
   0  24   3        0.18        6.55     24.25 o 
   1  24   3       18.07       38.12     31.43 o 
 -12   0   4       74.78       58.86     39.08 o 
  -6   0   4       58.74       64.30     29.18 o 
  -5   0   4      300.69      313.38     21.34 o 
  -4   0   4        5.12        4.46     20.81 o 
  -3   0   4      807.50      835.67     26.06 o 
  -2   0   4      191.73      190.11     22.81 o 
  -1   0   4        0.20        2.17     22.99 o 
   0   0   4      654.08      659.50     26.76 o 
   1   0   4     3121.89     3207.26     54.91 o 
   2   0   4      170.62      162.49     35.86 o 
   3   0   4      580.00      616.32     41.30 o 
 -12   1   4        0.03       10.14     27.45 o 
 -11   1   4        1.35       24.48     35.37 o 
  -7   1   4      226.25      213.19     25.97 o 
  -6   1   4      201.88      219.22     21.07 o 
  -5   1   4      145.33      153.99     14.74 o 
  -4   1   4       24.62       22.54     14.84 o 
  -3   1   4        7.30       10.45     15.60 o 
  -2   1   4        7.90       13.22     15.90 o 
  -1   1   4       13.10       13.33     16.14 o 
   0   1   4       55.70       71.83     16.96 o 
   1   1   4        8.49        6.66     25.00 o 
   2   1   4       49.26       56.54     26.65 o 
   3   1   4        9.71       12.59     21.41 o 
   4   1   4      145.71      160.26     36.60 o 
   5   1   4        1.31       12.86     36.85 o 
 -12   2   4       81.50       62.25     27.37 o 
 -11   2   4       40.57       64.06     36.36 o 
  -7   2   4       14.79       23.00     25.97 o 
  -6   2   4       22.45       22.15     17.92 o 
  -5   2   4       90.30       87.05     14.43 o 
  -4   2   4      680.29      677.76     16.53 o 
  -3   2   4        0.22        2.26     15.84 o 
  -2   2   4      433.62      446.62     17.12 o 
  -1   2   4      793.53      804.74     21.03 o 
   0   2   4        2.05        6.50     17.52 o 
   1   2   4     3052.73     3221.91     38.80 o 
   2   2   4     1913.18     2038.02     34.27 o 
   3   2   4      376.06      356.26     23.36 o 
   4   2   4        1.01       17.07     32.89 o 
   5   2   4      160.28      150.62     34.62 o 
   6   2   4      202.80      211.46     40.07 o 
   7   2   4        2.66       29.93     37.10 o 
   8   2   4        0.74        5.44     43.78 o 
   9   2   4        0.26       20.28     42.29 o 
 -12   3   4        1.97        8.70     20.63 o 
 -11   3   4        1.10       36.60     36.11 o 
  -6   3   4       37.15       26.32     15.91 o 
  -5   3   4       50.32       66.78     20.19 o 
  -4   3   4     1139.04     1170.61     25.42 o 
  -3   3   4     5562.73     5608.26     80.43 o 
  -2   3   4     1458.72     1480.02     22.12 o 
  -1   3   4       50.58       55.16     17.20 o 
   0   3   4      188.71      196.39     18.45 o 
   1   3   4      309.31      380.58     29.65 o 
   2   3   4      284.31      279.68     25.81 o 
   3   3   4       19.39       27.84     23.62 o 
   4   3   4       22.35       24.88     26.85 o 
   5   3   4       10.02       13.32     26.79 o 
   6   3   4      325.80      316.57     37.10 o 
   7   3   4        3.95      -15.09     38.09 o 
   8   3   4       14.43        1.98     44.02 o 
   9   3   4       13.83       17.31     43.03 o 
 -12   4   4        0.76        3.60     22.70 o 
 -11   4   4        7.91       23.62     25.71 o 
  -8   4   4      452.73      446.91     29.43 o 
  -6   4   4       97.27       95.71     29.93 o 
  -5   4   4        1.92        8.69     20.11 o 
  -4   4   4      166.31      165.76     14.76 o 
  -3   4   4     2727.13     2788.54     81.75 o 
  -2   4   4      330.44      324.25     19.20 o 
  -1   4   4      265.92      242.72     18.01 o 
   0   4   4      526.16      547.91     20.15 o 
   1   4   4        6.92       12.37     28.69 o 
   2   4   4       33.91       38.33     28.69 o 
   3   4   4        0.07        2.81     25.32 o 
   4   4   4        0.28       -0.49     49.96 o 
   5   4   4       54.03       48.45     28.23 o 
   6   4   4        4.73       15.15     26.44 o 
   7   4   4       40.52       24.73     37.59 o 
   8   4   4       11.56       23.50     40.31 o 
   9   4   4        0.05       14.10     43.28 o 
 -12   5   4       14.48       17.64     27.36 o 
 -11   5   4        0.61       22.63     25.71 o 
  -8   5   4      207.74      201.32     29.43 o 
  -7   5   4       22.66       20.03     26.46 o 
  -6   5   4      180.30      171.64     30.42 o 
  -5   5   4       48.24       50.02     19.73 o 
  -4   5   4      266.97      260.24     20.98 o 
  -3   5   4       54.61       31.67     15.05 o 
  -2   5   4        9.89       12.70     18.72 o 
  -1   5   4        7.29       11.23     16.58 o 
   0   5   4      198.96      185.96     18.45 o 
   1   5   4      131.55      103.87     28.94 o 
   2   5   4      253.72      221.35     33.14 o 
   3   5   4        3.94       -0.25     28.44 o 
   4   5   4       72.13       54.66     61.09 o 
   5   5   4       10.64       13.44     28.71 o 
   6   5   4       13.70       16.56     29.06 o 
   7   5   4       78.17       78.40     34.13 o 
   8   5   4       10.76        8.90     36.11 o 
   9   5   4        0.82        6.18     42.79 o 
 -12   6   4        0.22        2.62     27.62 o 
 -11   6   4        6.44       30.05     25.88 o 
 -10   6   4       31.14       73.95     30.42 o 
  -6   6   4       30.84       32.15     30.67 o 
  -5   6   4      145.48      146.34     20.90 o 
  -4   6   4     1356.80     1369.66     37.10 o 
  -3   6   4      307.00      278.80     15.55 o 
  -2   6   4      111.65      115.04     15.21 o 
  -1   6   4     1172.09     1223.60     20.26 o 
   0   6   4      575.00      600.50     21.95 o 
   1   6   4       52.11       58.37     28.44 o 
   2   6   4       33.29       36.11     31.90 o 
   3   6   4        2.27        7.67     32.15 o 
   5   6   4        3.23        9.23     30.00 o 
   6   6   4       14.80       24.24     37.35 o 
   7   6   4       51.24       28.44     34.13 o 
   8   6   4        1.16       -2.72     40.81 o 
   9   6   4       15.25       24.24     44.27 o 
 -12   7   4        0.00        4.55     26.06 o 
 -11   7   4       16.06       31.09     25.97 o 
 -10   7   4       13.90       23.74     33.88 o 
  -9   7   4        7.37       22.51     32.89 o 
  -6   7   4        0.00      -10.88     30.67 o 
  -5   7   4        4.40       29.68     32.89 o 
  -4   7   4       13.52        6.28     21.43 o 
  -3   7   4       20.86       20.41     21.22 o 
  -2   7   4      189.72      192.81     17.07 o 
  -1   7   4     1697.40     1768.07     26.23 o 
   0   7   4       40.40       16.32     29.68 o 
   1   7   4      481.22      504.53     30.67 o 
   2   7   4       79.00       98.19     29.43 o 
   3   7   4       93.41       78.40     29.68 o 
   5   7   4      225.23      204.78     31.90 o 
   6   7   4       78.17       65.79     33.14 o 
   7   7   4       78.08       81.12     34.87 o 
   8   7   4        2.54      -12.37     36.36 o 
   9   7   4        1.22      -13.36     44.52 o 
 -12   8   4        0.68        7.48     23.13 o 
 -11   8   4        2.05       14.43     26.14 o 
 -10   8   4        6.84       21.53     24.83 o 
  -9   8   4        1.65      -15.45     23.61 o 
  -8   8   4       98.86      114.01     32.89 o 
  -6   8   4       40.95       30.92     29.93 o 
  -5   8   4      118.22      116.49     29.68 o 
  -4   8   4     1077.42     1072.32     29.34 o 
  -3   8   4      452.05      452.12     23.59 o 
  -2   8   4      141.10      152.44     20.55 o 
  -1   8   4       22.99       11.07     20.63 o 
   0   8   4        9.08        5.44     29.18 o 
   1   8   4      273.87      274.03     30.42 o 
   2   8   4      262.84      274.53     30.92 o 
   3   8   4        2.18       12.86     33.14 o 
   6   8   4        0.04        4.70     37.35 o 
   7   8   4        0.00       -6.92     39.32 o 
   8   8   4        2.54      -15.83     42.29 o 
   9   8   4        2.96       22.75     44.77 o 
 -11   9   4        1.62        0.22     24.61 o 
 -10   9   4       16.15       29.04     23.77 o 
  -9   9   4       32.22       16.51     22.33 o 
  -8   9   4       78.88       70.66     23.70 o 
  -7   9   4       55.41       53.81     17.60 o 
  -6   9   4        6.79        9.65     30.67 o 
  -5   9   4       95.58      105.51     21.25 o 
  -4   9   4      107.93      114.13     20.02 o 
  -3   9   4        6.11       16.90     18.84 o 
  -2   9   4       37.35       34.38     17.70 o 
  -1   9   4      776.73      783.63     23.17 o 
   0   9   4       22.26       26.26     25.96 o 
   1   9   4       30.91       31.16     30.17 o 
   2   9   4        0.04        2.97     30.67 o 
   3   9   4        0.05       12.12     30.67 o 
   4   9   4       37.28       57.63     31.41 o 
   6   9   4      188.05      159.27     34.62 o 
   7   9   4        0.93        8.41     34.87 o 
   8   9   4       21.30       62.32     38.09 o 
 -11  10   4        1.41      -12.81     27.89 o 
 -10  10   4        7.64       25.86     26.14 o 
  -9  10   4       14.64       12.61     24.83 o 
  -8  10   4      100.71      105.01     23.87 o 
  -7  10   4       12.19       15.58     17.88 o 
  -6  10   4      121.58      123.29     22.30 o 
  -5  10   4      129.82      132.10     17.46 o 
  -4  10   4       31.82       27.70     29.68 o 
  -3  10   4       17.04       25.23     18.06 o 
  -2  10   4      408.79      401.16     18.99 o 
  -1  10   4        0.40        1.28     18.80 o 
   0  10   4      111.95      117.98     25.58 o 
   1  10   4      118.60      112.53     30.92 o 
   2  10   4       21.21       15.09     30.92 o 
   3  10   4       54.38       67.77     31.16 o 
   4  10   4      170.82      181.78     32.40 o 
   6  10   4        2.50        4.20     34.38 o 
   7  10   4        2.68       -2.97     36.60 o 
   8  10   4        0.80        3.22     43.03 o 
 -11  11   4        5.16        2.32     28.24 o 
 -10  11   4       23.61       23.37     26.41 o 
  -9  11   4        1.22        2.95     23.10 o 
  -8  11   4      101.42       76.19     23.87 o 
  -7  11   4      164.54      159.94     23.34 o 
  -6  11   4        0.46       10.50     23.44 o 
  -5  11   4      440.16      404.99     21.43 o 
  -4  11   4       92.40       80.12     22.45 o 
  -3  11   4      399.73      392.31     18.59 o 
  -2  11   4      236.78      256.50     17.63 o 
  -1  11   4        4.64       12.52     18.45 o 
   0  11   4        0.56        4.75     22.26 o 
   1  11   4      303.97      297.53     31.41 o 
   2  11   4      134.35      160.26     31.66 o 
   3  11   4       79.93       64.55     31.41 o 
   4  11   4       87.46      115.00     32.89 o 
   6  11   4       89.73       72.96     34.62 o 
   7  11   4        9.81       26.96     36.60 o 
   8  11   4        0.01        9.15     43.78 o 
 -11  12   4        0.83       -5.22     28.68 o 
 -10  12   4       17.74       18.85     27.02 o 
  -9  12   4       23.24       22.51     25.18 o 
  -8  12   4       23.74       17.93     24.31 o 
  -7  12   4        7.53       -3.09     23.17 o 
  -6  12   4       37.01       33.56     25.60 o 
  -5  12   4        1.51        1.24     21.77 o 
  -4  12   4       17.97       30.81     21.33 o 
  -3  12   4        0.03       14.07     17.93 o 
  -2  12   4       40.36       55.05     16.92 o 
  -1  12   4       79.07       87.74     17.84 o 
   0  12   4      557.28      549.17     24.09 o 
   1  12   4       63.48       60.75     25.98 o 
   2  12   4        0.24      -15.83     30.67 o 
   3  12   4      104.49       99.18     32.15 o 
   4  12   4      138.90      105.36     33.64 o 
   5  12   4       20.36       23.25     33.39 o 
   6  12   4        7.10       46.74     39.57 o 
   7  12   4        3.98       12.61     37.35 o 
   8  12   4        0.21       15.83     39.82 o 
 -10  13   4        1.13        0.97     27.37 o 
  -9  13   4        2.92       11.85     25.71 o 
  -8  13   4       39.33       49.44     24.40 o 
  -7  13   4        1.92        7.05     23.43 o 
  -6  13   4      133.12      122.98     23.26 o 
  -5  13   4      284.36      268.43     22.98 o 
  -4  13   4      471.15      442.42     19.53 o 
  -3  13   4      198.99      176.66     17.61 o 
  -2  13   4      409.74      411.14     18.32 o 
  -1  13   4       40.70       30.73     22.25 o 
   0  13   4       20.94       30.48     22.23 o 
   1  13   4       27.52       25.96     24.78 o 
   2  13   4       94.47       66.53     31.90 o 
   3  13   4        0.89      -13.85     32.65 o 
   4  13   4        3.48       -6.18     33.39 o 
   5  13   4        8.11       21.02     34.38 o 
   6  13   4        0.00        6.68     35.61 o 
   7  13   4        0.30       11.62     42.79 o 
   8  13   4        4.57        5.44     40.56 o 
 -10  14   4        0.04        0.74     28.16 o 
  -9  14   4        2.29       -7.89     26.06 o 
  -8  14   4       27.23       30.54     25.36 o 
  -7  14   4        8.21       -4.76     23.87 o 
  -6  14   4       16.69       23.84     23.35 o 
  -5  14   4       32.02       28.72     22.90 o 
  -4  14   4       33.29       36.99     18.30 o 
  -3  14   4       37.98       27.47     17.76 o 
  -2  14   4      370.88      362.64     18.59 o 
  -1  14   4       47.77       43.37     22.35 o 
   0  14   4       60.96       61.36     20.55 o 
   1  14   4      138.26      132.07     24.48 o 
   2  14   4       34.11       28.69     32.89 o 
   3  14   4        1.79      -18.05     33.64 o 
   4  14   4        0.02        0.49     34.38 o 
   5  14   4        0.61       23.74     35.86 o 
   6  14   4        0.25        9.01     25.62 o 
   7  14   4        2.45        9.40     39.08 o 
 -10  15   4        7.74       14.47     27.98 o 
  -9  15   4        0.36       18.50     27.58 o 
  -8  15   4       26.88       40.08     25.44 o 
  -7  15   4       26.31       31.90     23.96 o 
  -6  15   4       30.91       28.81     23.78 o 
  -5  15   4      121.49       98.34     24.79 o 
  -4  15   4      425.30      412.38     19.56 o 
  -3  15   4      673.62      650.62     20.62 o 
  -2  15   4       19.14       14.60     17.27 o 
  -1  15   4       22.77       13.11     23.17 o 
   0  15   4        0.02        6.55     22.23 o 
   1  15   4       36.17       38.55     24.21 o 
   2  15   4        3.08       -3.79     27.55 o 
   3  15   4        4.43       29.93     33.39 o 
   4  15   4        6.71       19.79     35.12 o 
   5  15   4        0.04       15.09     35.12 o 
   6  15   4        0.93        8.16     26.58 o 
   7  15   4        0.48       11.38     43.78 o 
  -9  16   4        0.96       11.01     27.46 o 
  -8  16   4        8.08       22.78     27.35 o 
  -7  16   4       18.03       22.63     25.10 o 
  -6  16   4        1.53        4.74     24.40 o 
  -5  16   4        3.53       11.36     19.79 o 
  -4  16   4      142.68      145.60     20.19 o 
  -3  16   4      416.94      396.50     21.03 o 
  -2  16   4       39.35       46.70     23.45 o 
  -1  16   4      141.51      137.55     21.58 o 
   0  16   4      105.08      106.82     22.92 o 
   1  16   4       30.15       27.77     24.35 o 
   2  16   4       15.83       23.85     26.86 o 
   3  16   4        0.82       -4.45     34.13 o 
   4  16   4        5.99       18.55     35.86 o 
   5  16   4        3.10      -10.14     36.85 o 
   6  16   4        0.15       13.36     27.02 o 
  -9  17   4        2.18       32.76     27.79 o 
  -8  17   4        5.48       11.79     26.75 o 
  -7  17   4        1.63       18.39     26.06 o 
  -6  17   4        1.78       11.00     20.28 o 
  -5  17   4        4.45       18.70     20.44 o 
  -4  17   4        0.04        5.78     19.02 o 
  -3  17   4       14.83       19.50     18.77 o 
  -2  17   4      182.74      176.71     24.13 o 
  -1  17   4       29.58       39.38     22.33 o 
   0  17   4       34.00       48.72     22.93 o 
   1  17   4        6.90       12.45     24.24 o 
   2  17   4       35.89       38.17     26.43 o 
   3  17   4        0.20       16.32     35.37 o 
   4  17   4        3.68       23.00     36.11 o 
   5  17   4        0.00       16.32     39.08 o 
   6  17   4        1.23       22.61     28.15 o 
  -8  18   4        0.10       -9.63     27.80 o 
  -7  18   4        0.28       31.53     29.56 o 
  -6  18   4       19.34       27.35     20.70 o 
  -5  18   4        0.20        7.32     20.92 o 
  -4  18   4       42.42       40.56     20.59 o 
  -3  18   4        1.95        0.94     21.12 o 
  -2  18   4        0.89        8.80     26.31 o 
  -1  18   4        0.87        7.91     21.94 o 
   0  18   4       44.69       59.07     23.68 o 
   1  18   4       13.05        9.61     22.65 o 
   2  18   4       61.04       52.21     24.09 o 
   3  18   4        9.24       22.59     30.32 o 
   4  18   4        1.65      -19.04     37.35 o 
   5  18   4        3.50        7.17     33.39 o 
   6  18   4        7.11        7.27     26.66 o 
  -8  19   4        0.01       -6.27     29.82 o 
  -7  19   4        0.00       20.95     27.19 o 
  -6  19   4        0.25        1.85     22.02 o 
  -5  19   4        8.33       10.31     20.65 o 
  -4  19   4        9.52       11.91     21.28 o 
  -3  19   4       26.75       22.86     25.97 o 
  -2  19   4        8.69       17.24     27.26 o 
  -1  19   4        8.45       22.92     22.67 o 
   0  19   4       51.79       64.73     24.22 o 
   1  19   4      168.90      177.27     25.81 o 
   2  19   4       91.82       97.22     27.16 o 
   3  19   4        0.09        2.05     30.15 o 
   4  19   4        2.89       23.99     37.35 o 
   5  19   4        0.09       25.97     40.31 o 
  -7  20   4        1.73       21.84     24.43 o 
  -6  20   4       11.43        7.10     22.36 o 
  -5  20   4        1.16       15.13     21.82 o 
  -4  20   4        0.00       16.30     21.52 o 
  -3  20   4       52.38       43.94     25.34 o 
  -2  20   4       29.65       29.42     23.39 o 
  -1  20   4       14.10       22.12     23.99 o 
   0  20   4        2.77       18.55     24.58 o 
   1  20   4       28.28       40.23     26.22 o 
   2  20   4       13.89        9.78     28.18 o 
   3  20   4        0.39       -7.26     30.04 o 
   4  20   4        1.45        5.69     39.32 o 
  -6  21   4        0.24        3.96     23.03 o 
  -5  21   4        7.67       21.15     22.65 o 
  -4  21   4       50.59       46.79     26.41 o 
  -3  21   4        4.69        0.64     27.32 o 
  -2  21   4       68.79       59.03     21.87 o 
  -1  21   4       13.03       35.00     22.45 o 
   0  21   4        0.02        9.41     24.84 o 
   1  21   4       10.08       27.79     26.53 o 
   2  21   4        5.91       23.83     27.94 o 
   3  21   4        0.04        7.49     30.59 o 
   4  21   4        1.70       32.40     40.07 o 
  -6  22   4        9.68       25.81     24.21 o 
  -5  22   4        1.94       -2.33     23.17 o 
  -4  22   4        1.11       16.13     28.60 o 
  -3  22   4       10.52       19.07     24.51 o 
  -2  22   4        5.19       28.40     23.76 o 
  -1  22   4        0.00        3.80     24.96 o 
   0  22   4        0.16       17.55     25.74 o 
   1  22   4       10.58       15.91     26.88 o 
   2  22   4       14.96       16.68     29.48 o 
   3  22   4        0.56        2.77     31.12 o 
  -4  23   4       15.21       26.68     29.90 o 
  -3  23   4       18.57       16.45     24.69 o 
  -2  23   4        8.86       10.84     25.16 o 
  -1  23   4        1.63       24.31     25.91 o 
   0  23   4        2.45        7.84     24.99 o 
   1  23   4        0.99        5.75     26.05 o 
  -2  24   4       13.12       26.30     25.97 o 
  -1  24   4        2.84      -12.31     26.97 o 
 -12   1   5        0.50        4.90     27.97 o 
  -5   1   5        0.50       10.63     30.17 o 
  -4   1   5       86.98       83.45     16.90 o 
  -3   1   5      296.98      299.69     18.66 o 
  -2   1   5       18.10       25.54     15.86 o 
  -1   1   5        2.38        6.15     16.32 o 
   0   1   5      104.39      116.13     17.59 o 
   1   1   5      380.96      379.23     27.92 o 
   2   1   5       64.50       65.32     27.32 o 
   3   1   5       43.50       35.09     23.08 o 
   4   1   5       21.72       18.47     23.14 o 
   5   1   5       54.88       51.19     29.20 o 
   7   1   5       26.83       25.23     44.27 o 
   8   1   5        0.05        0.00     47.24 o 
 -12   2   5        1.81       30.17     38.83 o 
  -6   2   5        0.03        1.48     30.92 o 
  -5   2   5       30.71       32.40     29.43 o 
  -4   2   5     1783.28     1768.25     42.04 o 
  -3   2   5        1.61       16.77     21.33 o 
  -2   2   5       13.84       20.23     16.92 o 
  -1   2   5        6.63        4.97     15.58 o 
   0   2   5      278.51      266.99     18.23 o 
   1   2   5      745.24      777.63     31.43 o 
   2   2   5      141.94      137.90     29.53 o 
   3   2   5       10.86       10.24     24.17 o 
   4   2   5        0.82       -0.77     22.32 o 
   5   2   5       54.82       70.30     23.20 o 
   6   2   5       17.86        4.70     41.55 o 
   7   2   5       11.43       22.51     43.78 o 
   8   2   5       13.20       20.53     46.99 o 
 -12   3   5        0.08        4.79     25.95 o 
 -11   3   5        2.44        5.19     37.10 o 
  -6   3   5       83.14       82.85     30.17 o 
  -5   3   5      228.86      220.86     30.17 o 
  -4   3   5      208.15      158.04     29.43 o 
  -3   3   5     2739.57     2675.27     43.53 o 
  -2   3   5      553.65      555.84     19.14 o 
  -1   3   5      103.95      102.44     17.22 o 
   0   3   5       19.46       20.90     17.47 o 
   1   3   5      991.31     1021.31     32.56 o 
   2   3   5      239.41      271.63     29.32 o 
   3   3   5       94.55       80.83     26.81 o 
   4   3   5        1.86        1.94     26.16 o 
   5   3   5        9.17       13.79     20.96 o 
   6   3   5      183.41      160.02     38.58 o 
   7   3   5        1.20       26.46     40.07 o 
   8   3   5        0.97       12.61     47.24 o 
 -12   4   5        4.29       22.63     28.07 o 
 -11   4   5        0.63       25.97     37.35 o 
  -7   4   5       38.94       53.17     26.22 o 
  -6   4   5        2.10       16.37     19.51 o 
  -5   4   5      293.50      257.71     30.67 o 
  -4   4   5        2.60        1.73     31.90 o 
  -3   4   5        2.45       12.37     31.90 o 
  -2   4   5     1436.67     1426.42     30.40 o 
  -1   4   5        0.10        6.87     16.35 o 
   0   4   5       70.35       67.78     18.97 o 
   1   4   5      195.70      196.79     29.75 o 
   2   4   5       17.67       32.40     29.18 o 
   3   4   5       91.68       90.60     28.76 o 
   4   4   5        1.57       -2.64     28.59 o 
   5   4   5       19.51       16.97     21.49 o 
   6   4   5       62.74       56.39     38.83 o 
   7   4   5       13.02       18.30     40.07 o 
   8   4   5        0.09        3.22     47.24 o 
 -12   5   5       12.69       29.01     28.42 o 
 -11   5   5        0.02        6.61     26.58 o 
  -7   5   5       36.55       32.89     26.22 o 
  -6   5   5        2.72       17.31     29.93 o 
  -5   5   5      155.69      140.48     29.68 o 
  -4   5   5      208.94      213.89     19.98 o 
  -3   5   5        6.38       17.81     31.90 o 
  -2   5   5        1.14       -5.48     17.90 o 
  -1   5   5       11.76       23.35     16.61 o 
   0   5   5       45.24       44.38     19.54 o 
   1   5   5       31.10       40.56     32.15 o 
   2   5   5       20.83       15.83     33.39 o 
   3   5   5       61.03       59.11     34.13 o 
   4   5   5        0.00        6.18     31.16 o 
   5   5   5      154.37      143.64     23.34 o 
   6   5   5       75.21       52.68     38.33 o 
   7   5   5        0.79       18.80     40.56 o 
   8   5   5        3.52        7.17     43.28 o 
 -12   6   5        3.31        5.69     26.09 o 
 -11   6   5        0.01       -0.18     26.58 o 
 -10   6   5        3.41       -3.71     34.87 o 
  -5   6   5      558.04      592.58     31.66 o 
  -4   6   5     1477.05     1479.72     38.33 o 
  -3   6   5       57.75       48.17     18.03 o 
  -2   6   5      308.50      334.48     18.96 o 
  -1   6   5       74.04       60.29     17.27 o 
   0   6   5       41.19       31.02     24.27 o 
   1   6   5        5.17        2.23     28.69 o 
   2   6   5        4.36        3.46     32.15 o 
   3   6   5       58.08       71.48     30.67 o 
   4   6   5       48.16       43.28     35.86 o 
   5   6   5        8.29       -2.76     26.06 o 
   6   6   5        7.26       15.28     34.21 o 
   7   6   5        5.50       -5.44     40.56 o 
   8   6   5        3.01        8.66     42.79 o 
 -12   7   5        0.03       22.44     28.68 o 
 -11   7   5        7.61       22.89     25.18 o 
 -10   7   5        0.09       17.61     25.01 o 
  -9   7   5       66.69       73.91     24.57 o 
  -5   7   5      401.61      398.02     22.12 o 
  -4   7   5       12.34       15.11     20.26 o 
  -3   7   5      221.26      217.78     18.52 o 
  -2   7   5       82.56       89.79     18.82 o 
  -1   7   5        5.47       12.66     17.56 o 
   0   7   5      431.09      422.41     31.78 o 
   1   7   5      138.28      121.93     33.88 o 
   2   7   5       25.99       44.27     29.43 o 
   3   7   5      231.47      223.33     31.90 o 
   4   7   5       77.75       47.24     35.86 o 
   5   7   5       90.78       90.62     23.95 o 
   6   7   5        4.11        2.23     38.09 o 
   7   7   5       14.88       16.32     40.81 o 
   8   7   5        1.30        7.42     44.02 o 
 -11   8   5        2.39       -1.75     27.19 o 
 -10   8   5        2.15       13.08     25.71 o 
  -9   8   5       27.53       43.45     24.83 o 
  -8   8   5      178.57      167.26     24.05 o 
  -6   8   5        0.36       14.59     26.46 o 
  -5   8   5      324.01      311.36     22.03 o 
  -4   8   5      397.48      392.77     25.10 o 
  -3   8   5       37.26       37.92     17.67 o 
  -2   8   5       11.85       15.51     18.64 o 
  -1   8   5      157.60      180.53     18.63 o 
   0   8   5        0.81      -14.10     34.62 o 
   1   8   5       26.34       32.89     30.42 o 
   2   8   5        0.43        7.91     30.67 o 
   3   8   5       22.96       15.58     31.41 o 
   4   8   5       11.18       13.36     32.65 o 
   5   8   5      394.62      457.05     38.83 o 
   6   8   5        0.23       16.68     26.12 o 
   7   8   5        0.28      -15.09     35.86 o 
   8   8   5        1.95       24.24     39.82 o 
 -11   9   5        5.47       -8.95     25.38 o 
 -10   9   5        0.69       19.85     26.05 o 
  -9   9   5       18.19       46.78     25.10 o 
  -8   9   5        1.77       -2.72     23.78 o 
  -7   9   5       37.26       48.39     22.82 o 
  -6   9   5      417.96      383.10     32.40 o 
  -5   9   5       83.58      100.87     18.26 o 
  -4   9   5       14.32        9.38     22.31 o 
  -3   9   5       28.38       23.28     16.80 o 
  -2   9   5       22.34       33.76     16.77 o 
  -1   9   5       15.39       20.04     19.81 o 
   0   9   5       69.77       69.74     31.41 o 
   1   9   5        0.45        6.92     30.67 o 
   2   9   5        7.80       21.76     30.92 o 
   3   9   5       39.43       48.23     35.61 o 
   4   9   5       45.64       70.24     37.59 o 
   5   9   5      134.43      139.24     34.38 o 
   6   9   5       14.33        8.46     26.65 o 
   7   9   5        2.28        5.69     37.84 o 
   8   9   5        0.20       40.07     45.75 o 
 -11  10   5       14.09       13.70     27.97 o 
 -10  10   5       27.26       24.33     26.84 o 
  -9  10   5        7.33       -3.57     25.27 o 
  -8  10   5      107.71      105.03     24.22 o 
  -7  10   5      122.27      127.97     24.64 o 
  -6  10   5       53.29       50.49     18.18 o 
  -5  10   5       19.27       35.70     18.50 o 
  -4  10   5      203.96      214.88     18.65 o 
  -3  10   5       51.77       58.05     18.16 o 
  -2  10   5        9.09        8.41     18.74 o 
  -1  10   5        0.04        6.53     19.61 o 
   0  10   5      207.03      175.60     32.15 o 
   1  10   5        0.28       15.09     30.67 o 
   2  10   5        0.07        1.98     31.66 o 
   3  10   5      115.45      102.89     32.15 o 
   4  10   5      112.45       84.58     34.13 o 
   5  10   5       15.11       23.50     34.87 o 
   6  10   5        1.87       10.73     28.77 o 
   7  10   5        0.01       15.31     28.83 o 
 -11  11   5        2.33       12.68     28.33 o 
 -10  11   5        0.59        8.99     26.93 o 
  -9  11   5       19.68       25.21     25.44 o 
  -8  11   5        1.18        0.10     23.95 o 
  -7  11   5        0.64       -7.56     21.93 o 
  -6  11   5        5.53        4.89     20.78 o 
  -5  11   5        4.12       16.50     23.44 o 
  -4  11   5        7.71       20.76     17.35 o 
  -3  11   5        5.59        5.52     17.96 o 
  -2  11   5       20.37       30.75     16.85 o 
  -1  11   5        0.07        8.40     18.29 o 
   0  11   5      178.98      135.79     27.50 o 
   1  11   5       23.46       40.81     31.41 o 
   2  11   5       16.94       33.14     31.66 o 
   3  11   5        5.47       13.36     32.40 o 
   4  11   5        9.81       46.74     34.62 o 
   5  11   5        0.02       19.79     35.37 o 
   6  11   5       14.25       23.66     27.61 o 
   7  11   5        0.20        7.21     28.83 o 
 -10  12   5        3.33        8.53     27.28 o 
  -9  12   5        1.53        3.09     25.53 o 
  -8  12   5        4.42       13.07     24.47 o 
  -7  12   5       34.63       35.44     23.61 o 
  -6  12   5       41.71       37.29     23.17 o 
  -5  12   5      358.99      344.63     24.69 o 
  -4  12   5      212.75      208.66     18.12 o 
  -3  12   5        0.24       11.08     17.77 o 
  -2  12   5       63.67       69.62     18.24 o 
  -1  12   5       16.34       24.46     25.89 o 
   0  12   5      252.66      226.71     26.95 o 
   1  12   5      129.46      124.40     27.70 o 
   2  12   5        1.75        9.65     32.40 o 
   3  12   5      264.84      211.95     34.13 o 
   4  12   5      171.40      163.97     34.87 o 
   5  12   5       20.44       42.54     40.07 o 
   6  12   5        0.01       -0.35     27.19 o 
   7  12   5        1.96       20.61     29.88 o 
 -10  13   5        8.59        8.31     25.74 o 
  -9  13   5       45.18       49.82     26.14 o 
  -8  13   5        0.39       13.60     23.37 o 
  -7  13   5       44.48       57.59     24.22 o 
  -6  13   5        0.96       15.56     24.82 o 
  -5  13   5      312.64      291.04     19.28 o 
  -4  13   5      201.25      185.38     18.97 o 
  -3  13   5       50.19       54.75     18.04 o 
  -2  13   5       38.04       45.61     19.53 o 
  -1  13   5        3.43        7.90     25.98 o 
   0  13   5      344.16      327.15     27.13 o 
   1  13   5        8.06       -4.20     33.14 o 
   2  13   5        1.88       22.26     32.89 o 
   3  13   5        6.72       22.01     34.13 o 
   4  13   5       11.13        5.44     34.62 o 
   5  13   5       58.83       55.15     36.36 o 
   6  13   5        8.11       12.50     28.23 o 
   7  13   5        0.04       21.39     30.18 o 
 -10  14   5        0.22       10.48     28.42 o 
  -9  14   5       12.56       18.31     26.76 o 
  -8  14   5        6.22       11.08     28.69 o 
  -7  14   5        3.02       16.28     25.01 o 
  -6  14   5       17.37       21.76     23.96 o 
  -5  14   5      152.44      146.01     20.19 o 
  -4  14   5        1.86       -8.07     18.46 o 
  -3  14   5       77.80       82.00     19.62 o 
  -2  14   5        2.28        9.20     19.92 o 
  -1  14   5       47.96       41.04     27.12 o 
   0  14   5      195.40      194.97     26.35 o 
   1  14   5       58.26       70.73     33.39 o 
   2  14   5       39.36       37.59     33.88 o 
   3  14   5       56.18       74.20     34.13 o 
   4  14   5       12.20       12.86     35.37 o 
   5  14   5        0.22       20.28     36.85 o 
   6  14   5        2.28       34.60     27.62 o 
  -9  15   5        1.19        1.11     27.11 o 
  -8  15   5        0.69       16.87     26.14 o 
  -7  15   5        2.69        4.94     25.09 o 
  -6  15   5        8.82       22.71     19.68 o 
  -5  15   5        0.39        0.34     20.24 o 
  -4  15   5       17.69       12.58     19.40 o 
  -3  15   5       18.18        4.05     18.91 o 
  -2  15   5      144.70      126.13     19.19 o 
  -1  15   5       54.00       52.55     27.31 o 
   0  15   5      132.72      141.55     26.12 o 
   1  15   5      332.86      246.58     34.38 o 
   2  15   5        0.14        1.98     34.38 o 
   3  15   5       12.57       22.26     30.67 o 
   4  15   5       10.57       18.55     35.86 o 
   5  15   5        0.41      -34.13     38.33 o 
   6  15   5        0.58       26.46     28.33 o 
  -9  16   5       12.05       10.31     28.24 o 
  -8  16   5        5.61       35.45     24.43 o 
  -7  16   5       17.80       40.07     26.06 o 
  -6  16   5       69.18       92.35     21.36 o 
  -5  16   5        2.57       22.83     20.17 o 
  -4  16   5       74.31      102.01     21.01 o 
  -3  16   5       13.68       37.76     18.59 o 
  -2  16   5       13.83       25.60     25.96 o 
  -1  16   5       22.26       25.58     23.35 o 
   0  16   5        1.00        4.43     25.49 o 
   1  16   5        1.38      -10.63     34.13 o 
   2  16   5        0.31       15.33     36.11 o 
   3  16   5        3.46        9.15     36.11 o 
   4  16   5        0.14       23.74     37.10 o 
   5  16   5       20.11       27.95     38.33 o 
  -9  17   5        8.51       -3.26     28.59 o 
  -8  17   5       16.36       38.13     27.54 o 
  -7  17   5       14.46        4.27     26.31 o 
  -6  17   5       21.94       32.03     21.66 o 
  -5  17   5       59.28       56.14     20.51 o 
  -4  17   5       91.12      101.06     21.32 o 
  -3  17   5       44.65       50.30     20.01 o 
  -2  17   5        9.32        9.29     26.07 o 
  -1  17   5        0.35        1.34     23.72 o 
   0  17   5       10.63       19.39     24.14 o 
   1  17   5       35.55       57.17     32.06 o 
   2  17   5       14.46       28.19     35.61 o 
   3  17   5        4.19       17.81     37.35 o 
   4  17   5        0.19       10.88     38.58 o 
   5  17   5        7.81       46.74     40.31 o 
  -8  18   5        0.00        7.72     28.06 o 
  -7  18   5        0.54      -14.98     28.30 o 
  -6  18   5       13.57       29.78     20.87 o 
  -5  18   5       20.70       39.28     20.36 o 
  -4  18   5       74.40       67.40     21.31 o 
  -3  18   5       74.76       64.11     20.33 o 
  -2  18   5        0.77       10.18     27.97 o 
  -1  18   5       11.31       13.97     22.51 o 
   0  18   5        0.01       12.83     25.91 o 
   1  18   5       69.22       69.37     30.17 o 
   2  18   5       41.54       37.59     37.35 o 
   3  18   5        1.16        3.71     38.33 o 
   4  18   5        2.31       14.84     38.09 o 
  -7  19   5        0.01        3.91     23.14 o 
  -6  19   5        0.20        8.31     21.84 o 
  -5  19   5        4.61       12.71     22.12 o 
  -4  19   5        0.76       13.31     22.34 o 
  -3  19   5       90.99       80.90     25.71 o 
  -2  19   5        1.59       13.11     22.36 o 
  -1  19   5       17.19       24.41     24.83 o 
   0  19   5       11.09       15.81     26.62 o 
   1  19   5        3.43       26.11     30.11 o 
   2  19   5        0.39        2.47     38.09 o 
   3  19   5        2.69       19.79     34.38 o 
   4  19   5        1.48       13.36     41.06 o 
  -7  20   5        3.19       15.13     23.27 o 
  -6  20   5        0.30       20.96     23.45 o 
  -5  20   5        5.43       13.16     22.99 o 
  -4  20   5        0.12        7.82     22.75 o 
  -3  20   5       17.56       20.54     29.25 o 
  -2  20   5       13.19       12.73     25.19 o 
  -1  20   5       16.43       17.63     25.60 o 
   0  20   5       19.67       16.90     27.66 o 
   1  20   5        1.67       -1.04     30.09 o 
   2  20   5       11.21       15.83     33.64 o 
   3  20   5        0.96      -20.03     40.31 o 
  -6  21   5        1.24       13.84     23.27 o 
  -5  21   5        8.12       21.28     23.56 o 
  -4  21   5        8.97       37.26     28.98 o 
  -3  21   5        2.77       14.84     29.88 o 
  -2  21   5        0.32       -3.62     25.44 o 
  -1  21   5        0.12        2.86     24.77 o 
   0  21   5        1.07        3.67     27.74 o 
   1  21   5        0.02        2.81     27.97 o 
   2  21   5        3.48       13.60     39.82 o 
  -4  22   5        5.13       22.26     29.82 o 
  -3  22   5       43.73       59.20     25.21 o 
  -2  22   5       15.69       14.53     26.61 o 
  -1  22   5        0.40       -0.80     27.03 o 
   0  22   5        0.01        1.04     29.24 o 
   1  22   5       11.13        3.10     30.97 o 
  -2  23   5        5.52       12.43     27.55 o 
 -12   0   6        0.15        0.74     33.88 o 
  -4   0   6     1396.62     1429.02     35.12 o 
  -3   0   6       74.81       64.55     32.40 o 
  -2   0   6       41.53       38.64     23.61 o 
  -1   0   6        0.04        0.74     33.14 o 
   0   0   6       98.53       64.80     36.11 o 
   1   0   6      606.82      570.07     43.28 o 
   2   0   6       18.41       23.74     41.06 o 
   3   0   6      112.77      135.78     45.75 o 
   4   0   6        0.11        4.58     30.95 o 
   5   0   6        5.15       11.62     45.26 o 
   6   0   6       23.49       37.59     48.47 o 
   7   0   6        1.69        1.48     50.95 o 
 -12   1   6        4.64        6.68     39.57 o 
  -5   1   6       24.87       15.09     30.17 o 
  -4   1   6       76.00       87.30     33.14 o 
  -3   1   6      145.26      144.80     18.99 o 
  -2   1   6        1.16       -0.59     18.21 o 
  -1   1   6        7.75       17.72     20.31 o 
   0   1   6       96.87       85.75     21.78 o 
   1   1   6       33.66       43.03     37.59 o 
   2   1   6      222.41      223.20     30.29 o 
   3   1   6       49.80       53.29     25.30 o 
   4   1   6       13.74       18.50     21.48 o 
   5   1   6        3.63       14.14     26.61 o 
   6   1   6       46.79       47.39     28.34 o 
   7   1   6        1.13        9.31     29.19 o 
 -12   2   6        0.86        0.74     27.81 o 
  -5   2   6        0.33        4.20     29.43 o 
  -4   2   6        7.24        9.66     21.06 o 
  -3   2   6       97.07       92.47     19.28 o 
  -2   2   6       48.98       48.51     19.66 o 
  -1   2   6       31.22       36.43     20.44 o 
   0   2   6      170.26      153.86     20.06 o 
   1   2   6      129.14      100.16     38.33 o 
   2   2   6       48.08       34.90     30.01 o 
   3   2   6       22.72       33.09     31.59 o 
   4   2   6        4.05        5.96     24.76 o 
   5   2   6       56.42       39.62     25.74 o 
   6   2   6       11.09       10.72     27.40 o 
   7   2   6        0.03        1.42     30.11 o 
 -12   3   6        2.92       14.34     28.41 o 
 -11   3   6        2.63        2.89     24.40 o 
  -5   3   6       47.57       37.84     29.68 o 
  -4   3   6      636.86      625.05     62.82 o 
  -3   3   6       80.36       95.72     19.36 o 
  -2   3   6       10.29       17.43     15.95 o 
  -1   3   6       20.35       26.99     17.70 o 
   0   3   6      470.42      458.47     19.86 o 
   1   3   6        1.63        1.84     28.83 o 
   2   3   6       67.14       65.91     31.61 o 
   3   3   6        8.07       17.07     34.87 o 
   4   3   6        4.54       11.28     30.93 o 
   5   3   6        6.61       11.90     26.69 o 
   6   3   6        1.60       11.49     27.94 o 
   7   3   6        1.24        3.41     29.45 o 
 -12   4   6        0.76        7.80     26.41 o 
 -11   4   6        0.00      -20.25     24.85 o 
  -5   4   6       35.20       42.04     33.39 o 
  -4   4   6       40.18       42.73     22.86 o 
  -3   4   6       26.27       19.90     16.03 o 
  -2   4   6       58.22       63.19     16.59 o 
  -1   4   6      100.10       83.63     17.54 o 
   0   4   6        9.45       19.94     24.15 o 
   1   4   6        3.96        6.10     29.91 o 
   2   4   6      144.59      112.78     35.37 o 
   3   4   6       63.60       42.29     35.37 o 
   4   4   6        2.59        3.44     33.88 o 
   5   4   6       62.23       42.96     25.64 o 
   6   4   6        0.05        7.97     27.56 o 
   7   4   6        2.95        7.83     28.72 o 
 -11   5   6        1.69       -5.90     27.02 o 
 -10   5   6        0.88       -4.94     23.55 o 
  -9   5   6       49.46       49.46     34.87 o 
  -6   5   6        3.27       10.39     30.92 o 
  -5   5   6      439.11      434.05     32.15 o 
  -4   5   6      110.26      100.76     22.88 o 
  -3   5   6       11.78        1.67     18.14 o 
  -2   5   6      119.25      128.42     16.84 o 
  -1   5   6       33.64       34.69     17.16 o 
   0   5   6        4.27       13.60     26.03 o 
   1   5   6        2.40        9.65     34.13 o 
   2   5   6       24.42       28.44     35.12 o 
   3   5   6       23.22       29.18     35.86 o 
   4   5   6       17.67       29.43     36.85 o 
   5   5   6        6.01        1.61     27.63 o 
   6   5   6        1.15        6.68     28.51 o 
   7   5   6        0.00        4.04     28.69 o 
 -11   6   6        1.30       20.16     27.11 o 
 -10   6   6        7.59       16.20     25.61 o 
  -9   6   6        7.04       -0.54     24.65 o 
  -6   6   6      100.79      109.24     22.47 o 
  -5   6   6        5.88       26.54     22.99 o 
  -4   6   6        0.86        2.20     18.54 o 
  -3   6   6       51.55       54.47     18.29 o 
  -2   6   6        9.83        9.53     16.71 o 
  -1   6   6      636.76      646.71     19.78 o 
   0   6   6      575.24      548.10     32.21 o 
   1   6   6      122.73      114.01     30.92 o 
   2   6   6      222.31      207.50     35.61 o 
   3   6   6      167.81      151.11     37.10 o 
   4   6   6      138.19      138.99     37.59 o 
   5   6   6       34.75       47.69     27.28 o 
   6   6   6        3.46       14.45     29.12 o 
   7   6   6        3.95        5.43     30.77 o 
 -11   7   6        9.46       10.27     25.80 o 
 -10   7   6        0.36        5.04     26.38 o 
  -9   7   6        1.05        2.30     24.91 o 
  -8   7   6       52.31       62.48     22.04 o 
  -6   7   6      341.59      351.05     19.43 o 
  -5   7   6      818.39      788.46     41.67 o 
  -4   7   6       55.25       57.12     18.62 o 
  -3   7   6      230.35      236.11     19.29 o 
  -2   7   6        6.45        8.61     17.15 o 
  -1   7   6       76.54       80.23     19.26 o 
   0   7   6      540.09      507.75     32.89 o 
   1   7   6      112.90      117.23     31.16 o 
   2   7   6       62.98       45.51     35.61 o 
   3   7   6       15.34        8.16     36.85 o 
   4   7   6       16.79       18.80     37.84 o 
   5   7   6       14.81       22.74     27.54 o 
   6   7   6        2.08      -13.60     29.56 o 
   7   7   6        0.99        4.09     31.04 o 
 -11   8   6        4.36       21.13     28.06 o 
 -10   8   6       12.95       12.59     26.41 o 
  -9   8   6       22.27       41.92     24.83 o 
  -8   8   6       14.17       35.35     23.70 o 
  -7   8   6       37.85       30.98     21.36 o 
  -6   8   6       29.86       35.84     22.90 o 
  -5   8   6       14.84       24.53     17.80 o 
  -4   8   6       73.83       84.81     18.42 o 
  -3   8   6       41.21       36.07     16.97 o 
  -2   8   6        0.48       11.52     17.57 o 
  -1   8   6      441.68      435.09     22.28 o 
   0   8   6       38.34       19.29     31.16 o 
   1   8   6       10.24       33.64     31.16 o 
   2   8   6      110.38       94.23     32.65 o 
   3   8   6      139.05      153.59     38.09 o 
   4   8   6      126.47      114.01     38.83 o 
   5   8   6        6.79       16.82     39.82 o 
   6   8   6        2.92        2.61     29.47 o 
   7   8   6        2.23       18.50     32.00 o 
 -11   9   6        4.28      -15.95     28.51 o 
 -10   9   6        1.98       17.08     26.58 o 
  -9   9   6        2.18        8.54     25.10 o 
  -8   9   6       13.62       18.92     24.04 o 
  -7   9   6      163.31      180.89     23.78 o 
  -6   9   6      687.04      685.61     26.05 o 
  -5   9   6       25.13       24.54     15.38 o 
  -4   9   6      212.38      227.20     19.36 o 
  -3   9   6       47.61       52.35     19.13 o 
  -2   9   6        4.15       13.53     19.30 o 
  -1   9   6      119.36      106.92     20.87 o 
   0   9   6      248.51      253.01     32.65 o 
   1   9   6       47.94       46.00     35.37 o 
   2   9   6      140.05       95.22     32.65 o 
   3   9   6        0.49       17.31     37.59 o 
   4   9   6        9.17       25.47     34.62 o 
   5   9   6        2.77        8.66     35.86 o 
   6   9   6        6.46        5.81     30.08 o 
   7   9   6        0.27       -6.07     30.10 o 
 -11  10   6       15.16       23.32     28.76 o 
 -10  10   6       18.15       14.19     27.11 o 
  -9  10   6        0.36        5.16     23.73 o 
  -8  10   6       35.45       39.45     22.40 o 
  -7  10   6       15.51       31.85     23.95 o 
  -6  10   6       15.64       22.61     24.32 o 
  -5  10   6      230.04      223.52     18.57 o 
  -4  10   6       58.56       61.73     18.02 o 
  -3  10   6        2.54        6.70     19.36 o 
  -2  10   6        0.16       10.94     18.67 o 
  -1  10   6       26.36       36.58     20.75 o 
   0  10   6       61.04       39.82     32.40 o 
   1  10   6        1.74       22.51     32.15 o 
   2  10   6        0.00        9.65     36.36 o 
   3  10   6      149.26      130.09     38.83 o 
   4  10   6       62.53       60.59     35.12 o 
   5  10   6        0.95        8.66     36.36 o 
   6  10   6        0.07       24.27     28.40 o 
 -10  11   6        2.40       32.03     27.37 o 
  -9  11   6        7.11       21.38     26.49 o 
  -8  11   6        4.39       11.44     25.09 o 
  -7  11   6       99.92      105.60     25.67 o 
  -6  11   6      164.47      175.29     24.83 o 
  -5  11   6        2.34       15.48     18.40 o 
  -4  11   6        0.70       12.39     19.51 o 
  -3  11   6        4.80        7.73     20.03 o 
  -2  11   6      120.66      121.78     20.44 o 
  -1  11   6        7.24       26.33     27.97 o 
   0  11   6      204.55      210.96     33.39 o 
   1  11   6       14.27       20.03     32.65 o 
   2  11   6       10.51        4.70     36.85 o 
   3  11   6       15.43       40.31     38.83 o 
   4  11   6        1.74        0.74     35.61 o 
   5  11   6       63.82       88.29     41.55 o 
   6  11   6        1.87       -9.69     29.15 o 
 -10  12   6        9.22       24.04     28.41 o 
  -9  12   6       35.09       30.29     26.39 o 
  -8  12   6        2.59       -2.55     25.34 o 
  -7  12   6        4.24       11.22     22.53 o 
  -6  12   6       58.12       71.07     24.99 o 
  -5  12   6        7.13       26.45     19.33 o 
  -4  12   6        6.92        9.94     18.23 o 
  -3  12   6        2.05       14.98     20.17 o 
  -2  12   6       35.53       30.78     20.69 o 
  -1  12   6      151.36      142.52     28.79 o 
   0  12   6        7.74       12.61     33.64 o 
   1  12   6       49.59       36.85     33.39 o 
   2  12   6        3.75        6.43     33.64 o 
   3  12   6       63.57       76.42     35.61 o 
   4  12   6        1.18       18.30     36.36 o 
   5  12   6       15.17       19.54     38.09 o 
   6  12   6        0.00        9.90     28.42 o 
 -10  13   6        1.49       22.87     28.24 o 
  -9  13   6        0.10        4.55     27.28 o 
  -8  13   6        3.96       -0.10     24.47 o 
  -7  13   6       23.33        9.94     24.92 o 
  -6  13   6       22.21       29.81     18.68 o 
  -5  13   6       39.14       50.19     18.90 o 
  -4  13   6        0.45       13.95     19.47 o 
  -3  13   6        0.07        7.14     19.94 o 
  -2  13   6       19.94       -0.59     20.82 o 
  -1  13   6       29.66       32.08     28.86 o 
   0  13   6       37.29       52.68     33.88 o 
   1  13   6        4.19       28.94     34.13 o 
   2  13   6        6.94        3.46     33.88 o 
   3  13   6       29.62       50.95     35.61 o 
   4  13   6       65.49       67.27     37.59 o 
   5  13   6       16.33        0.74     39.57 o 
  -9  14   6        4.73       17.08     25.67 o 
  -8  14   6        1.18       -2.46     24.68 o 
  -7  14   6        1.99       21.86     25.18 o 
  -6  14   6      115.76      135.24     21.14 o 
  -5  14   6      208.77      206.72     21.02 o 
  -4  14   6       14.87       17.31     19.94 o 
  -3  14   6       19.13       25.98     19.33 o 
  -2  14   6       35.80       37.96     20.93 o 
  -1  14   6       72.70       76.85     29.23 o 
   0  14   6        0.38      -13.60     34.38 o 
   1  14   6        2.37       10.39     34.38 o 
   2  14   6        7.32       10.14     35.37 o 
   3  14   6        0.00       30.17     36.11 o 
   4  14   6       45.88       39.82     38.09 o 
   5  14   6       24.15       41.55     39.08 o 
  -9  15   6       11.16       25.46     28.07 o 
  -8  15   6        2.16       10.84     26.38 o 
  -7  15   6        1.08       25.60     22.18 o 
  -6  15   6        8.83       22.58     20.56 o 
  -5  15   6       16.87       25.55     21.32 o 
  -4  15   6       13.09       12.59     20.41 o 
  -3  15   6        0.02        4.17     20.69 o 
  -2  15   6        1.50       12.12     28.00 o 
  -1  15   6       70.55       62.24     26.54 o 
   0  15   6       75.21      102.39     35.37 o 
   1  15   6        4.41      -10.39     36.11 o 
   2  15   6       20.69       19.54     35.61 o 
   3  15   6       36.02       53.42     37.10 o 
   4  15   6        1.31        7.67     38.58 o 
   5  15   6        3.57       31.90     40.56 o 
  -8  16   6        0.13        2.81     29.12 o 
  -7  16   6        0.02        6.31     21.24 o 
  -6  16   6        0.23       29.65     21.18 o 
  -5  16   6        2.94        6.74     21.01 o 
  -4  16   6        0.46       19.45     21.14 o 
  -3  16   6       41.65       43.80     19.31 o 
  -2  16   6        1.19       12.54     25.35 o 
  -1  16   6       16.74       23.31     26.34 o 
   0  16   6       14.47        3.46     36.11 o 
   1  16   6        7.16       27.70     36.36 o 
   2  16   6        2.33        5.19     36.36 o 
   3  16   6        0.59       33.14     33.39 o 
   4  16   6        0.50       24.48     39.32 o 
  -8  17   6       36.00       42.84     22.49 o 
  -7  17   6        0.46       13.30     23.05 o 
  -6  17   6       22.08       40.86     22.56 o 
  -5  17   6       37.42       32.93     20.48 o 
  -4  17   6       36.06       22.98     21.36 o 
  -3  17   6        0.50        3.02     21.28 o 
  -2  17   6        0.70       -9.02     25.61 o 
  -1  17   6       20.14       22.95     27.09 o 
   0  17   6       11.62       26.22     31.41 o 
   1  17   6        9.87        0.74     37.35 o 
   2  17   6       11.15       30.42     38.83 o 
   3  17   6        5.18       -7.42     38.33 o 
   4  17   6        0.34       26.46     40.07 o 
  -7  18   6        0.25        5.64     24.02 o 
  -6  18   6        1.01       11.25     21.76 o 
  -5  18   6        2.13       22.74     22.44 o 
  -4  18   6       37.07       62.95     22.47 o 
  -3  18   6       21.47       30.62     28.29 o 
  -2  18   6        6.97       16.49     26.36 o 
  -1  18   6        3.08       -4.89     27.70 o 
   0  18   6        1.79       33.14     37.10 o 
   1  18   6        2.90        4.20     37.84 o 
   2  18   6        1.11       23.25     38.33 o 
   3  18   6        5.55      -24.48     40.07 o 
  -7  19   6        9.18       22.96     22.54 o 
  -6  19   6        8.27        5.60     21.66 o 
  -5  19   6       63.74       52.58     23.22 o 
  -4  19   6      104.27       75.21     21.57 o 
  -3  19   6        2.87        8.37     28.82 o 
  -2  19   6        3.03       -2.42     24.47 o 
  -1  19   6        1.30       14.95     28.03 o 
   0  19   6        7.87       18.57     33.68 o 
   1  19   6        0.98       16.32     33.64 o 
   2  19   6        5.08       19.04     40.07 o 
  -6  20   6        0.03        2.11     22.06 o 
  -5  20   6        1.53       14.15     22.82 o 
  -4  20   6        6.07       12.86     22.37 o 
  -3  20   6        0.85        4.72     30.25 o 
  -2  20   6        5.39       11.69     26.39 o 
  -1  20   6       12.55       11.36     26.28 o 
   0  20   6        5.58       45.34     29.82 o 
   1  20   6        0.02       22.51     40.31 o 
  -4  21   6        0.22       32.77     31.31 o 
  -3  21   6        0.04       -3.06     31.13 o 
  -2  21   6        2.53       11.86     27.48 o 
  -1  21   6        1.96       11.96     29.95 o 
   0  21   6        8.51       16.17     33.58 o 
 -11   1   7       11.50       47.98     38.58 o 
 -10   1   7        0.18       16.32     36.85 o 
  -5   1   7        0.90        1.98     31.16 o 
  -4   1   7       96.19       94.96     18.54 o 
  -3   1   7       98.58       89.81     24.48 o 
  -2   1   7      258.51      258.47     20.47 o 
  -1   1   7       19.74       27.56     25.52 o 
   0   1   7       73.73       88.54     39.32 o 
   1   1   7      173.61      187.47     40.56 o 
   2   1   7        0.92        8.28     31.30 o 
   3   1   7       36.30       37.37     28.29 o 
   4   1   7       99.81       87.77     25.67 o 
   5   1   7       13.51       20.04     29.68 o 
   6   1   7        0.52        7.93     30.91 o 
 -11   2   7        0.84       27.95     33.39 o 
 -10   2   7       75.06       62.08     37.84 o 
  -5   2   7        2.34        6.68     31.16 o 
  -4   2   7       28.73       45.04     23.41 o 
  -3   2   7      126.94      107.62     20.70 o 
  -2   2   7        0.12        7.10     20.01 o 
  -1   2   7      197.61      188.21     22.27 o 
   0   2   7      628.93      600.99     41.30 o 
   1   2   7        2.93       -1.48     39.57 o 
   2   2   7       21.07       22.26     40.07 o 
   3   2   7       27.59       34.47     28.80 o 
   4   2   7       54.72       38.67     27.99 o 
   5   2   7        2.08        1.32     30.06 o 
   6   2   7        1.59        6.92     30.36 o 
 -11   3   7        1.43       12.37     39.57 o 
 -10   3   7        0.04      -14.84     38.83 o 
  -6   3   7        2.49       -3.96     31.66 o 
  -5   3   7        0.08       16.08     30.67 o 
  -4   3   7       24.44       30.67     24.48 o 
  -3   3   7        4.31       14.26     19.90 o 
  -2   3   7        6.91       12.96     20.09 o 
  -1   3   7      464.60      445.66     20.30 o 
   0   3   7       82.09       85.40     28.60 o 
   1   3   7      196.88      194.18     30.01 o 
   2   3   7       31.20       34.38     36.85 o 
   3   3   7        0.03       10.39     40.56 o 
   4   3   7        4.32       -2.23     43.28 o 
   5   3   7        0.55        9.73     29.71 o 
   6   3   7        0.14        1.77     31.67 o 
 -11   4   7       30.24       16.32     27.80 o 
 -10   4   7      129.11      140.48     37.84 o 
  -9   4   7       37.07       55.40     36.11 o 
  -8   4   7        4.24        5.94     33.64 o 
  -7   4   7        0.14       12.61     33.39 o 
  -5   4   7        0.17        6.34     18.13 o 
  -4   4   7       82.06       83.10     19.29 o 
  -3   4   7        6.28       15.01     17.45 o 
  -2   4   7        2.73       11.15     18.16 o 
  -1   4   7      122.75      132.91     19.85 o 
   0   4   7       13.38       15.43     29.60 o 
   1   4   7        2.09        1.49     33.03 o 
   2   4   7        5.39       20.03     37.35 o 
   3   4   7       18.86       31.41     42.04 o 
   4   4   7        4.64       29.18     43.03 o 
   5   4   7        1.28       -2.60     32.00 o 
   6   4   7        0.04        7.73     32.51 o 
 -11   5   7       14.06       17.23     28.06 o 
 -10   5   7       67.95       93.15     26.49 o 
  -9   5   7       13.89       39.09     24.74 o 
  -8   5   7        1.79       28.44     33.88 o 
  -7   5   7       34.34       29.18     33.14 o 
  -5   5   7       31.67       43.34     24.22 o 
  -4   5   7       37.99       34.23     17.03 o 
  -3   5   7       74.61       69.01     17.08 o 
  -2   5   7       58.69       55.19     18.26 o 
  -1   5   7        3.21        3.88     18.42 o 
   0   5   7        1.82       -3.22     28.02 o 
   1   5   7       94.26       96.46     36.36 o 
   2   5   7      160.96      151.61     37.84 o 
   3   5   7       13.58       36.36     42.04 o 
   4   5   7        8.31       32.89     43.53 o 
   5   5   7        6.46       12.77     30.78 o 
   6   5   7        0.24       12.02     32.75 o 
 -11   6   7        0.74       10.09     26.23 o 
 -10   6   7       17.59       16.34     27.00 o 
  -9   6   7       12.23       17.28     25.18 o 
  -8   6   7       38.92       37.20     22.71 o 
  -7   6   7        4.02       11.32     24.64 o 
  -6   6   7      367.85      325.23     34.62 o 
  -5   6   7      136.91      130.25     19.66 o 
  -4   6   7       16.93       22.56     16.96 o 
  -3   6   7        6.56       19.17     17.59 o 
  -2   6   7       44.34       35.68     18.06 o 
  -1   6   7        0.12        7.89     19.69 o 
   0   6   7        1.87       10.88     31.41 o 
   1   6   7        0.13       13.36     36.11 o 
   2   6   7       11.80       30.17     37.59 o 
   3   6   7       37.76       49.22     42.29 o 
   4   6   7       35.12       49.22     40.56 o 
   5   6   7        0.45        7.93     31.11 o 
   6   6   7        1.93       -0.34     31.12 o 
 -11   7   7       13.27       17.65     28.15 o 
 -10   7   7       56.58       62.20     26.66 o 
  -9   7   7        0.00       -3.58     25.27 o 
  -8   7   7        9.09       22.62     24.75 o 
  -7   7   7        2.76       -2.37     23.78 o 
  -6   7   7      120.19      112.21     17.25 o 
  -5   7   7      214.99      213.38     19.97 o 
  -4   7   7        6.21        3.89     17.10 o 
  -3   7   7       14.39       16.19     17.41 o 
  -2   7   7        1.23        7.16     18.26 o 
  -1   7   7        7.76       10.57     21.43 o 
   0   7   7       96.77       93.24     36.36 o 
   1   7   7       11.78       40.07     36.85 o 
   2   7   7      177.44      142.70     38.09 o 
   3   7   7        0.09        8.66     39.08 o 
   4   7   7       41.78       36.11     40.81 o 
   5   7   7        5.79        8.90     29.73 o 
   6   7   7        0.14       -0.39     33.31 o 
 -11   8   7        0.31        2.04     26.37 o 
 -10   8   7        0.44       10.14     27.01 o 
  -9   8   7       14.93        5.63     25.36 o 
  -8   8   7       33.66       33.18     25.17 o 
  -7   8   7       23.42       32.89     24.13 o 
  -6   8   7       50.13       40.50     16.04 o 
  -5   8   7       13.38       17.21     19.85 o 
  -4   8   7        1.38        9.98     19.27 o 
  -3   8   7        4.36       20.59     19.77 o 
  -2   8   7      121.79      127.61     19.08 o 
  -1   8   7      458.81      415.06     22.45 o 
   0   8   7        1.97       30.17     36.60 o 
   1   8   7       37.75       32.65     37.10 o 
   2   8   7       46.94       36.85     37.59 o 
   3   8   7       22.08       34.87     39.08 o 
   4   8   7        2.28       15.09     40.31 o 
   5   8   7        1.82       18.05     42.79 o 
   6   8   7        1.73       15.59     32.17 o 
 -10   9   7        0.05        5.83     28.95 o 
  -9   9   7        0.04       17.42     26.14 o 
  -8   9   7       53.86       54.40     26.30 o 
  -7   9   7       66.37       77.15     23.28 o 
  -6   9   7      164.75      164.43     20.46 o 
  -5   9   7       38.88       24.19     20.03 o 
  -4   9   7        0.26        1.11     19.55 o 
  -3   9   7        0.41       10.42     19.95 o 
  -2   9   7       76.79       83.08     20.90 o 
  -1   9   7       42.59       37.23     22.99 o 
   0   9   7       17.87       46.74     36.85 o 
   1   9   7        0.84      -16.57     38.33 o 
   2   9   7        2.15        8.16     34.38 o 
   3   9   7       26.19       44.52     39.57 o 
   4   9   7        3.26        6.92     37.10 o 
   5   9   7        2.88       27.95     43.78 o 
 -10  10   7        4.70       15.70     27.89 o 
  -9  10   7        0.28       13.27     26.58 o 
  -8  10   7        0.07       23.70     25.27 o 
  -7  10   7        1.48       11.36     20.88 o 
  -6  10   7       12.34       17.72     20.32 o 
  -5  10   7       24.09       36.21     20.43 o 
  -4  10   7        0.10       15.75     20.43 o 
  -3  10   7        1.62        3.15     20.15 o 
  -2  10   7      129.06      117.40     21.56 o 
  -1  10   7      320.73      255.80     34.21 o 
   0  10   7       15.79       19.54     37.84 o 
   1  10   7        5.98        1.24     34.87 o 
   2  10   7       17.53       15.33     35.37 o 
   3  10   7        1.90        1.73     36.11 o 
   4  10   7       25.97       38.83     37.84 o 
   5  10   7        1.56      -13.11     44.27 o 
 -10  11   7        8.30       27.32     28.59 o 
  -9  11   7        0.04       15.18     26.49 o 
  -8  11   7       39.72       52.38     24.39 o 
  -7  11   7      107.32      118.14     21.02 o 
  -6  11   7       21.89       33.65     19.84 o 
  -5  11   7        2.18        5.61     19.57 o 
  -4  11   7        6.59        9.87     20.35 o 
  -3  11   7        1.63       10.70     19.83 o 
  -2  11   7        1.08       10.01     21.49 o 
  -1  11   7       31.90       51.67     31.04 o 
   0  11   7        3.87       12.12     34.87 o 
   1  11   7       18.39        7.42     39.08 o 
   2  11   7       34.04       10.14     39.82 o 
   3  11   7        1.50       11.87     37.10 o 
   4  11   7       12.74       10.88     38.83 o 
   5  11   7        0.31       26.22     45.26 o 
  -9  12   7        0.48       19.91     27.81 o 
  -8  12   7       12.16       12.50     27.71 o 
  -7  12   7       26.13       27.87     20.65 o 
  -6  12   7       74.19       64.46     20.04 o 
  -5  12   7       45.23       53.33     19.48 o 
  -4  12   7       18.28       35.17     21.03 o 
  -3  12   7        6.66       30.13     21.23 o 
  -2  12   7        1.10       10.63     21.64 o 
  -1  12   7        0.62       -6.68     33.39 o 
   0  12   7        4.84       29.18     38.58 o 
   1  12   7        3.79      -22.26     34.87 o 
   2  12   7        3.49       -3.96     36.36 o 
   3  12   7       10.49       41.80     37.84 o 
   4  12   7       21.87       24.24     38.58 o 
  -9  13   7       12.38       29.44     29.47 o 
  -8  13   7       11.56       13.22     20.63 o 
  -7  13   7      130.77      126.49     22.06 o 
  -6  13   7      168.67      174.54     21.32 o 
  -5  13   7        2.90       -1.31     20.85 o 
  -4  13   7        2.76       16.49     21.44 o 
  -3  13   7        0.16        1.50     21.65 o 
  -2  13   7       39.27       51.62     22.31 o 
  -1  13   7        2.20       18.55     34.87 o 
   0  13   7       15.76        0.25     34.38 o 
   1  13   7       21.57       22.26     35.61 o 
   2  13   7       37.34       48.97     37.35 o 
   3  13   7        8.54       15.83     38.33 o 
   4  13   7        8.47       27.21     39.82 o 
  -9  14   7        0.85        0.42     23.32 o 
  -8  14   7       11.49       25.82     22.41 o 
  -7  14   7        4.87       20.48     20.43 o 
  -6  14   7       26.57       16.50     21.75 o 
  -5  14   7       72.61       60.59     21.94 o 
  -4  14   7        0.71       17.56     21.54 o 
  -3  14   7        2.28        2.69     21.00 o 
  -2  14   7       10.27       25.67     30.00 o 
  -1  14   7       30.10       32.40     36.11 o 
   0  14   7       14.37       23.50     36.11 o 
   1  14   7        0.84        5.44     36.60 o 
   2  14   7       12.36       12.37     37.35 o 
   3  14   7        0.15        0.00     38.83 o 
   4  14   7        0.44      -13.36     40.81 o 
  -8  15   7        6.80       12.95     22.85 o 
  -7  15   7        1.27        6.74     21.28 o 
  -6  15   7        5.68       10.68     20.83 o 
  -5  15   7        1.70        9.31     20.97 o 
  -4  15   7        7.78       16.19     21.72 o 
  -3  15   7        1.67       11.78     22.58 o 
  -2  15   7        8.69       15.74     30.19 o 
  -1  15   7        0.02       19.79     36.11 o 
   0  15   7        6.35       13.85     36.36 o 
   1  15   7        4.71       27.70     37.35 o 
   2  15   7        0.53       10.88     38.33 o 
   3  15   7       12.75       17.31     45.01 o 
  -8  16   7       10.72       28.77     22.29 o 
  -7  16   7        0.05       22.78     23.39 o 
  -6  16   7       10.80       21.74     22.54 o 
  -5  16   7        0.01       22.26     21.53 o 
  -4  16   7       34.63       25.24     21.51 o 
  -3  16   7       29.93       16.08     21.94 o 
  -2  16   7        6.82       17.92     31.68 o 
  -1  16   7       39.87       43.28     37.35 o 
   0  16   7        5.81       22.51     37.59 o 
   1  16   7       13.67       27.95     38.09 o 
   2  16   7       10.21       38.33     38.83 o 
   3  16   7        0.12       18.55     40.81 o 
  -7  17   7        9.83        8.79     24.03 o 
  -6  17   7        0.07       23.21     23.57 o 
  -5  17   7       34.70       39.55     20.60 o 
  -4  17   7       35.57       42.30     22.99 o 
  -3  17   7        2.83        3.76     22.48 o 
  -2  17   7        0.64       13.11     32.45 o 
  -1  17   7       12.79       33.14     37.84 o 
   0  17   7       14.92       15.09     39.08 o 
   1  17   7        3.34        4.95     39.32 o 
   2  17   7        9.16       17.56     39.57 o 
  -6  18   7        0.00        6.46     24.01 o 
  -5  18   7        1.84       15.89     23.42 o 
  -4  18   7        2.53        7.79     22.34 o 
  -3  18   7        0.21       12.69     31.11 o 
  -2  18   7        2.24       11.59     29.03 o 
  -1  18   7        2.17      -14.59     39.32 o 
   0  18   7       13.32        4.20     40.81 o 
   1  18   7       16.60       41.55     34.38 o 
  -5  19   7        1.47       10.12     24.21 o 
  -4  19   7        4.28       29.04     24.33 o 
  -3  19   7        2.96       -3.26     31.38 o 
  -2  19   7        1.30       13.54     30.27 o 
  -1  19   7       11.27       30.92     40.31 o 
   0  19   7        0.69        6.43     41.30 o 
 -11   0   8        9.37        9.89     41.80 o 
 -10   0   8      154.84      160.02     39.08 o 
  -9   0   8       11.55       22.75     36.36 o 
  -8   0   8       16.37       15.83     34.87 o 
  -7   0   8        0.76        0.49     34.87 o 
  -6   0   8        3.32        2.23     38.33 o 
  -5   0   8       21.96       31.16     36.36 o 
  -4   0   8      138.81      141.96     36.60 o 
  -3   0   8       67.01       82.61     36.36 o 
  -2   0   8      110.73      115.75     40.31 o 
  -1   0   8      216.74      217.89     41.06 o 
   1   0   8        0.01        7.91     45.51 o 
   2   0   8       19.68       29.68     50.45 o 
   3   0   8       20.18       22.75     51.94 o 
   4   0   8        3.72        8.10     39.43 o 
   5   0   8        0.02       13.71     42.93 o 
 -11   1   8        0.00       -8.69     26.59 o 
 -10   1   8        4.57       16.44     27.37 o 
  -9   1   8        0.29       10.26     25.53 o 
  -8   1   8        2.26       21.54     25.18 o 
  -7   1   8        0.29        0.06     23.95 o 
  -6   1   8       41.76       55.14     25.24 o 
  -5   1   8      303.54      304.37     25.44 o 
  -4   1   8       38.08       55.03     25.88 o 
  -3   1   8       48.67       62.83     26.95 o 
  -2   1   8       38.52       57.76     25.88 o 
  -1   1   8        7.12       14.44     28.41 o 
   1   1   8       52.01       68.01     42.04 o 
   2   1   8        0.26        9.65     47.49 o 
   3   1   8        1.69        3.12     31.20 o 
   4   1   8        0.04        7.46     28.54 o 
   5   1   8        0.09       -1.09     34.58 o 
 -11   2   8        0.13       13.27     28.77 o 
 -10   2   8        3.84       31.32     27.27 o 
  -9   2   8       32.22       18.82     24.01 o 
  -8   2   8        4.85       -7.81     25.09 o 
  -7   2   8       35.70       36.37     25.42 o 
  -6   2   8       11.07       32.29     23.61 o 
  -5   2   8        0.09        5.01     24.64 o 
  -4   2   8        2.20       -7.07     25.62 o 
  -3   2   8       23.62       33.27     26.75 o 
  -2   2   8       48.40       43.08     27.17 o 
  -1   2   8       12.37       11.28     23.19 o 
   0   2   8       77.65       43.28     41.30 o 
   1   2   8       56.65       48.97     42.04 o 
   2   2   8        3.11       22.75     43.03 o 
   3   2   8        0.32       10.98     38.13 o 
   4   2   8       21.87       15.63     34.39 o 
   5   2   8        0.00       10.83     34.38 o 
 -11   3   8       35.75       41.40     22.15 o 
 -10   3   8       35.38       67.22     22.32 o 
  -9   3   8        3.70        4.99     26.12 o 
  -8   3   8       13.44       23.62     25.36 o 
  -7   3   8        8.80        1.18     25.71 o 
  -6   3   8       37.17       53.60     23.50 o 
  -5   3   8       18.67       13.11     24.54 o 
  -4   3   8       21.58       32.51     24.47 o 
  -3   3   8       12.96       12.38     21.08 o 
  -2   3   8      369.47      366.68     20.39 o 
  -1   3   8       47.46       41.57     23.70 o 
   0   3   8        0.29       -9.15     37.59 o 
   1   3   8       76.89       56.14     39.08 o 
   2   3   8        6.19       19.79     43.53 o 
   3   3   8        9.91       15.33     45.75 o 
   4   3   8        1.72        2.82     34.66 o 
   5   3   8        0.12        2.63     37.51 o 
 -10   4   8        4.42       10.70     22.45 o 
  -9   4   8       13.30       -2.96     21.33 o 
  -8   4   8        0.19        8.66     25.53 o 
  -7   4   8        1.47       11.70     24.83 o 
  -6   4   8        8.01       11.20     24.96 o 
  -5   4   8       81.13       80.67     23.70 o 
  -4   4   8       22.36       30.28     21.09 o 
  -3   4   8       17.70       25.76     20.89 o 
  -2   4   8       30.84       27.21     18.94 o 
  -1   4   8        1.42        6.49     23.16 o 
   0   4   8      142.74      143.56     32.84 o 
   1   4   8       68.52       59.60     42.79 o 
   2   4   8        8.72       11.62     43.03 o 
   3   4   8        0.26       -1.48     45.51 o 
   4   4   8        2.86       -6.68     47.24 o 
   5   4   8        0.30       10.76     35.50 o 
 -10   5   8       14.89       24.08     22.46 o 
  -9   5   8       38.20       40.15     26.58 o 
  -8   5   8        0.46       -0.83     25.69 o 
  -7   5   8       54.54       60.30     24.39 o 
  -6   5   8       83.17       67.29     20.22 o 
  -5   5   8       16.60       19.89     20.11 o 
  -4   5   8        3.87        6.95     20.15 o 
  -3   5   8        4.72       13.79     20.09 o 
  -2   5   8      408.20      392.44     20.66 o 
  -1   5   8      203.64      183.06     21.39 o 
   0   5   8       80.03       77.16     37.59 o 
   1   5   8       64.59       65.05     39.57 o 
   2   5   8        1.14        8.41     40.07 o 
   3   5   8       38.63       45.51     45.26 o 
   4   5   8       16.30       34.62     44.27 o 
   5   5   8        0.75       -3.45     35.59 o 
 -10   6   8        0.55       16.05     25.56 o 
  -9   6   8        4.76        0.07     24.68 o 
  -8   6   8       20.46       31.71     20.66 o 
  -7   6   8        0.21        3.17     20.47 o 
  -6   6   8        0.43        0.54     20.41 o 
  -5   6   8        4.21       17.25     20.77 o 
  -4   6   8        2.81        8.11     19.92 o 
  -3   6   8        6.10       17.06     20.50 o 
  -2   6   8      202.64      204.91     21.79 o 
  -1   6   8      102.90       77.66     24.03 o 
   0   6   8        1.11       15.33     37.84 o 
   1   6   8        7.78       21.27     38.83 o 
   2   6   8       22.71       27.21     40.07 o 
   3   6   8       11.84       29.68     41.80 o 
   4   6   8        1.41       -1.24     43.28 o 
 -10   7   8        8.07       25.13     28.15 o 
  -9   7   8        0.83       -2.27     21.99 o 
  -8   7   8       36.00       39.05     20.71 o 
  -7   7   8        3.46       22.85     20.56 o 
  -6   7   8       28.63       30.81     19.07 o 
  -5   7   8        2.03       11.20     20.67 o 
  -4   7   8        2.13       10.48     20.72 o 
  -3   7   8        0.01       14.54     21.03 o 
  -2   7   8        4.57       23.99     22.45 o 
  -1   7   8        0.88        9.09     29.21 o 
   0   7   8       24.26       39.57     38.09 o 
   1   7   8       13.48        6.18     39.08 o 
   2   7   8        1.10       15.83     40.07 o 
   3   7   8        6.53        5.19     41.55 o 
   4   7   8        0.06        2.23     44.02 o 
 -10   8   8        0.55       -0.74     23.27 o 
  -9   8   8        3.58       21.41     22.27 o 
  -8   8   8       63.10       82.24     20.57 o 
  -7   8   8      129.92      126.88     20.41 o 
  -6   8   8       15.52       17.15     20.42 o 
  -5   8   8        6.46        4.71     21.16 o 
  -4   8   8        3.99       -0.89     20.52 o 
  -3   8   8        0.00       -0.35     21.36 o 
  -2   8   8       41.50       46.73     22.24 o 
  -1   8   8       12.60        4.63     33.62 o 
   0   8   8       16.85       36.36     35.37 o 
   1   8   8        0.01        0.74     39.08 o 
   2   8   8        9.03       11.62     40.56 o 
   3   8   8        1.89       -7.42     42.54 o 
   4   8   8        2.34        3.46     44.27 o 
 -10   9   8       33.15       27.78     23.37 o 
  -9   9   8       15.59       38.49     22.56 o 
  -8   9   8       77.59       79.46     22.36 o 
  -7   9   8      131.98      138.10     21.96 o 
  -6   9   8       31.74       35.01     20.65 o 
  -5   9   8        0.08       -1.02     20.80 o 
  -4   9   8        4.59       15.40     20.90 o 
  -3   9   8        0.00        5.21     21.56 o 
  -2   9   8       29.64       27.36     22.06 o 
  -1   9   8        5.00       37.84     34.62 o 
   0   9   8       15.34        6.43     35.12 o 
   1   9   8       19.73       -2.23     39.82 o 
   2   9   8        0.58        9.65     41.55 o 
   3   9   8        4.89       36.85     43.28 o 
   4   9   8        0.66      -10.88     45.26 o 
  -9  10   8        0.09       -1.23     22.79 o 
  -8  10   8       43.60       48.47     22.63 o 
  -7  10   8       75.53       81.25     22.27 o 
  -6  10   8        1.09       13.17     20.51 o 
  -5  10   8       30.41       37.58     20.08 o 
  -4  10   8        0.02        9.81     21.34 o 
  -3  10   8        4.00       10.27     22.24 o 
  -2  10   8        0.04       13.32     23.32 o 
  -1  10   8       30.57       29.43     35.61 o 
   0  10   8        4.08        6.92     36.11 o 
   1  10   8        1.02       39.57     36.36 o 
   2  10   8       10.56        3.96     37.10 o 
   3  10   8        0.17      -13.60     43.53 o 
   4  10   8        0.06       -3.22     40.81 o 
  -9  11   8        1.11        6.13     23.08 o 
  -8  11   8       36.92       47.90     21.10 o 
  -7  11   8      134.46      133.77     22.83 o 
  -6  11   8       45.31       37.94     22.04 o 
  -5  11   8        5.18       10.18     21.56 o 
  -4  11   8        0.19       14.48     22.31 o 
  -3  11   8       28.74       37.44     22.47 o 
  -2  11   8       31.00       29.12     22.86 o 
  -1  11   8       21.49       36.36     36.85 o 
   0  11   8        5.68       28.19     36.11 o 
   1  11   8        0.01       -0.74     37.10 o 
   2  11   8        1.73       -0.25     43.03 o 
   3  11   8       11.25       59.60     44.52 o 
  -8  12   8        0.54        4.96     21.97 o 
  -7  12   8        5.97        2.38     22.78 o 
  -6  12   8       33.93       30.16     22.46 o 
  -5  12   8       10.36       20.79     22.02 o 
  -4  12   8        6.95        6.83     22.28 o 
  -3  12   8        5.58       -5.04     22.95 o 
  -2  12   8        0.81        4.20     23.23 o 
  -1  12   8        0.04       -9.40     36.36 o 
   0  12   8        7.37       -4.70     43.03 o 
   1  12   8       13.78       30.17     37.84 o 
   2  12   8       15.76       28.19     39.32 o 
   3  12   8       19.85       11.13     40.56 o 
  -8  13   8        2.26       32.32     23.13 o 
  -7  13   8        6.37       22.70     23.04 o 
  -6  13   8       41.00       47.54     22.99 o 
  -5  13   8        5.36       10.63     23.06 o 
  -4  13   8        1.84       -2.29     21.55 o 
  -3  13   8        7.17       11.33     23.20 o 
  -2  13   8       91.04       92.05     32.63 o 
  -1  13   8       48.11       77.91     37.10 o 
   0  13   8        0.95       16.82     37.59 o 
   1  13   8        4.41        8.66     38.33 o 
   2  13   8        0.23       -5.19     39.82 o 
  -7  14   8        3.92       11.44     23.58 o 
  -6  14   8        2.40       18.96     22.72 o 
  -5  14   8        6.17        8.74     23.50 o 
  -4  14   8        1.83       13.31     23.97 o 
  -3  14   8        0.04        3.83     23.55 o 
  -2  14   8        0.07       -1.92     33.37 o 
  -1  14   8       14.17       46.99     37.59 o 
   0  14   8        1.77       37.84     38.58 o 
   1  14   8       27.22       51.94     38.58 o 
   2  14   8       53.96       90.02     41.30 o 
  -7  15   8        1.03       14.62     24.00 o 
  -6  15   8        5.17       -0.56     22.85 o 
  -5  15   8        5.29       16.08     23.99 o 
  -4  15   8        3.02       -7.15     24.08 o 
  -3  15   8        7.76       14.34     24.45 o 
  -2  15   8       10.94       33.60     34.88 o 
  -1  15   8        4.52       28.19     38.58 o 
   0  15   8        8.28       17.56     38.58 o 
   1  15   8       13.57       39.57     40.56 o 
  -6  16   8        0.33       21.85     23.94 o 
  -5  16   8        0.04       -2.59     21.84 o 
  -4  16   8        4.93       15.94     24.66 o 
  -3  16   8       12.27       25.73     32.11 o 
  -2  16   8       10.67       23.14     34.86 o 
  -1  16   8        7.71       -3.46     39.08 o 
   0  16   8        0.50        9.40     39.08 o 
  -5  17   8        6.00        8.64     24.75 o 
  -4  17   8        0.14        0.13     25.22 o 
  -3  17   8        0.03        8.69     30.58 o 
  -2  17   8       14.28       20.31     30.48 o 
  -1  17   8        7.85       17.07     40.56 o 
 -10   1   9        4.37       12.61     28.68 o 
  -9   1   9        1.14       14.86     27.54 o 
  -8   1   9        0.33        5.27     28.23 o 
  -7   1   9        5.16       27.56     27.00 o 
  -6   1   9        0.10        4.74     28.15 o 
  -5   1   9        4.52       16.26     27.27 o 
  -4   1   9       16.29       31.62     27.54 o 
  -3   1   9       40.48       42.30     27.54 o 
  -2   1   9      254.62      233.69     29.50 o 
   0   1   9        0.11       20.77     47.49 o 
   1   1   9        4.43       18.05     49.46 o 
   2   1   9        0.44       -5.19     50.45 o 
   3   1   9       17.43       13.82     43.17 o 
 -10   2   9        0.10        8.47     23.46 o 
  -9   2   9        0.07       24.56     27.63 o 
  -8   2   9        3.85       13.36     26.74 o 
  -7   2   9       46.11       54.03     26.14 o 
  -6   2   9       28.31       28.03     28.07 o 
  -5   2   9        7.48       17.10     27.72 o 
  -4   2   9        0.28       11.93     28.55 o 
  -3   2   9      216.75      241.60     29.46 o 
  -2   2   9        0.58        8.95     29.13 o 
  -1   2   9       25.20       24.48     43.28 o 
   0   2   9        9.71        5.69     44.52 o 
   1   2   9        1.30       17.56     49.22 o 
   2   2   9        4.32       28.19     50.45 o 
   3   2   9        0.10        4.95     52.43 o 
 -10   3   9       10.54       11.51     22.27 o 
  -9   3   9        0.50        4.20     27.28 o 
  -8   3   9        0.93        8.78     26.41 o 
  -7   3   9       29.93       42.28     26.14 o 
  -6   3   9        2.88       28.38     28.07 o 
  -5   3   9        1.69        6.14     26.22 o 
  -4   3   9       21.82       11.83     20.85 o 
  -3   3   9       29.60       39.66     23.20 o 
  -2   3   9       56.04       74.26     23.79 o 
  -1   3   9        0.01       12.86     43.53 o 
   0   3   9       30.64       15.58     44.77 o 
   1   3   9        5.22       27.70     46.25 o 
   2   3   9        4.39       14.59     51.44 o 
   3   3   9        0.25       12.86     52.93 o 
  -9   4   9        1.00       11.25     22.70 o 
  -8   4   9        2.93       -2.12     21.80 o 
  -7   4   9        8.10        2.78     21.71 o 
  -6   4   9       14.64       47.12     22.35 o 
  -5   4   9        3.87        9.99     21.86 o 
  -4   4   9        3.16       -4.31     21.70 o 
  -3   4   9      196.97      200.72     22.82 o 
  -2   4   9       46.80       54.66     23.87 o 
  -1   4   9       13.70       15.58     39.57 o 
   0   4   9       55.33       59.85     45.01 o 
   1   4   9       34.94       35.12     45.26 o 
   2   4   9        5.91       23.50     47.73 o 
   3   4   9        0.36       -3.96     50.45 o 
  -9   5   9       22.24       26.10     22.94 o 
  -8   5   9        3.46       13.88     21.80 o 
  -7   5   9        0.01        5.00     21.27 o 
  -6   5   9        1.62        3.98     21.82 o 
  -5   5   9        0.34       14.55     20.96 o 
  -4   5   9        7.45       15.73     21.74 o 
  -3   5   9        0.59       -1.10     23.76 o 
  -2   5   9        6.26       15.77     23.82 o 
  -1   5   9       15.28       16.57     40.31 o 
   0   5   9       47.27       29.43     41.06 o 
   1   5   9        0.05       24.24     42.04 o 
   2   5   9       67.09       69.00     48.72 o 
   3   5   9        3.32       38.33     49.22 o 
  -9   6   9       12.91       34.93     21.79 o 
  -8   6   9       12.59       20.31     22.90 o 
  -7   6   9        9.18       11.71     20.16 o 
  -6   6   9        3.11        0.87     21.54 o 
  -5   6   9        5.88       11.65     22.12 o 
  -4   6   9        0.12       -4.22     21.65 o 
  -3   6   9        3.12       -0.58     22.89 o 
  -2   6   9        6.17       13.23     23.47 o 
  -1   6   9       16.12       20.03     40.56 o 
   0   6   9       51.97       62.08     41.55 o 
   1   6   9       23.66       26.22     42.04 o 
   2   6   9        0.22       13.85     47.98 o 
   3   6   9        2.09        2.72     45.75 o 
  -9   7   9       33.41       25.27     23.37 o 
  -8   7   9        0.43       11.60     22.47 o 
  -7   7   9       57.39       65.58     22.62 o 
  -6   7   9        2.42        0.53     21.70 o 
  -5   7   9        9.28       28.09     22.37 o 
  -4   7   9        1.68        7.33     22.03 o 
  -3   7   9        0.31       22.61     22.80 o 
  -2   7   9        0.23       -4.60     24.07 o 
  -1   7   9       14.32       15.83     36.60 o 
   0   7   9        0.02       11.62     36.60 o 
   1   7   9        0.03       -3.46     42.54 o 
   2   7   9        1.05      -16.08     44.52 o 
  -9   8   9        1.16       19.37     24.89 o 
  -8   8   9       35.55       30.85     22.51 o 
  -7   8   9       57.92       54.06     23.12 o 
  -6   8   9        0.54        6.88     22.02 o 
  -5   8   9        0.02       13.11     22.25 o 
  -4   8   9        0.25        8.27     22.34 o 
  -3   8   9        1.31        6.56     22.64 o 
  -2   8   9        0.08       21.88     23.42 o 
  -1   8   9        7.49       34.38     41.06 o 
   0   8   9        1.74       16.32     42.04 o 
   1   8   9        2.56       18.80     43.03 o 
   2   8   9        8.63        6.43     44.52 o 
  -8   9   9       43.59       46.63     24.02 o 
  -7   9   9        3.60        2.75     22.27 o 
  -6   9   9        3.93        9.11     22.41 o 
  -5   9   9        0.61       18.02     22.56 o 
  -4   9   9        0.49        4.08     22.81 o 
  -3   9   9        1.13        9.33     24.55 o 
  -2   9   9        4.69        7.31     24.31 o 
  -1   9   9        3.35       24.73     37.10 o 
   0   9   9        1.41       20.28     42.29 o 
   1   9   9        0.05      -15.33     44.02 o 
   2   9   9        4.55       21.52     45.26 o 
  -8  10   9       27.27       31.89     23.70 o 
  -7  10   9       28.04       21.34     23.13 o 
  -6  10   9        0.08        9.99     22.69 o 
  -5  10   9        4.52       17.60     23.08 o 
  -4  10   9        6.34       26.86     23.50 o 
  -3  10   9        2.03        2.50     24.08 o 
  -2  10   9        5.17        4.59     24.79 o 
  -1  10   9        6.43       19.29     38.09 o 
   0  10   9        1.05        0.25     38.83 o 
   1  10   9        0.22       17.56     43.78 o 
  -7  11   9        5.50        2.05     23.91 o 
  -6  11   9        9.01        5.10     23.80 o 
  -5  11   9        1.91        7.00     22.29 o 
  -4  11   9       10.17       18.30     23.57 o 
  -3  11   9       35.98       52.53     24.54 o 
  -2  11   9       20.65       19.40     34.36 o 
  -1  11   9        0.15        2.72     38.58 o 
   0  11   9        0.27       16.82     43.78 o 
   1  11   9        4.33       18.30     39.82 o 
  -7  12   9        0.01       33.07     24.50 o 
  -6  12   9        4.46       -4.65     24.05 o 
  -5  12   9        5.14       13.95     23.68 o 
  -4  12   9        0.13       13.58     24.14 o 
  -3  12   9       12.84       24.95     24.72 o 
  -2  12   9        3.97       46.74     38.58 o 
  -1  12   9        0.54        1.48     39.57 o 
   0  12   9        0.03       -9.40     40.31 o 
  -6  13   9        6.08       11.18     24.01 o 
  -5  13   9        1.42        8.99     22.78 o 
  -4  13   9        2.89      -10.41     24.33 o 
  -3  13   9        3.35        5.94     25.13 o 
  -2  13   9        0.25       38.33     39.57 o 
  -1  13   9        0.27      -10.14     40.31 o 
   0  13   9        1.30       27.95     41.06 o 
  -5  14   9        0.00        7.60     23.92 o 
  -4  14   9        4.22       -0.49     23.93 o 
  -3  14   9       37.42       45.87     26.07 o 
  -2  14   9       21.66       17.81     40.56 o 
  -1  14   9        0.13       15.58     40.31 o 
  -8   0  10       28.41       15.83     40.31 o 
  -7   0  10       21.37        3.22     39.32 o 
  -6   0  10       22.78       20.03     42.29 o 
  -5   0  10       10.77       -2.23     41.30 o 
  -4   0  10       76.13       62.08     45.51 o 
  -3   0  10       33.56       31.66     42.29 o 
  -2   0  10       98.12      129.35     46.50 o 
  -8   1  10        6.24       10.19     28.59 o 
  -7   1  10       28.32       22.97     29.16 o 
  -6   1  10        9.64       21.57     28.20 o 
  -5   1  10        0.02       13.01     29.47 o 
  -4   1  10       17.67       15.67     29.47 o 
  -3   1  10        0.00        8.38     29.47 o 
  -2   1  10       36.94       33.39     32.79 o 
  -1   1  10       48.29       59.85     47.73 o 
   0   1  10        9.44       -2.23     52.43 o 
   1   1  10        0.08        0.49     53.67 o 
  -8   2  10       14.19        8.73     30.08 o 
  -7   2  10        0.81        5.45     27.54 o 
  -6   2  10       14.26       21.76     27.02 o 
  -5   2  10        5.25        4.34     27.78 o 
  -4   2  10       36.11       31.23     30.66 o 
  -3   2  10       80.48       68.38     25.18 o 
  -2   2  10       16.11       21.21     26.50 o 
  -1   2  10       21.36       13.85     46.99 o 
   0   2  10        0.10      -10.63     49.46 o 
   1   2  10        0.14        6.68     49.46 o 
  -8   3  10        3.60       14.61     23.13 o 
  -7   3  10        1.45        9.63     24.35 o 
  -6   3  10        6.12       11.73     23.75 o 
  -5   3  10        3.18       -4.24     24.23 o 
  -4   3  10       26.31       38.11     24.92 o 
  -3   3  10        2.82        8.97     25.60 o 
  -2   3  10        7.92       10.56     27.19 o 
  -1   3  10       51.94       63.31     43.78 o 
   0   3  10        1.40        9.65     48.97 o 
   1   3  10        0.98      -14.34     54.66 o 
  -8   4  10        2.88        6.02     23.56 o 
  -7   4  10        4.80        1.25     24.52 o 
  -6   4  10        0.03        8.60     22.95 o 
  -5   4  10        2.34       10.91     23.69 o 
  -4   4  10        0.12       28.13     25.12 o 
  -3   4  10        7.15       21.49     23.52 o 
  -2   4  10        5.84       20.71     26.56 o 
  -1   4  10        0.15        0.99     43.53 o 
   0   4  10        0.94       44.02     48.72 o 
   1   4  10        3.19       21.76     50.70 o 
  -8   5  10       26.53       42.17     24.55 o 
  -7   5  10        8.88        5.24     24.47 o 
  -6   5  10        0.46        0.64     23.21 o 
  -5   5  10        1.99        6.42     23.69 o 
  -4   5  10        0.42        6.91     24.13 o 
  -3   5  10       12.67       22.36     24.84 o 
  -2   5  10       46.17       51.24     24.45 o 
  -1   5  10        6.45       -2.72     43.78 o 
   0   5  10        9.64        9.89     44.52 o 
  -7   6  10        0.00        1.87     24.25 o 
  -6   6  10        5.13        6.67     24.44 o 
  -5   6  10        1.93       20.20     23.60 o 
  -4   6  10        1.63       15.61     26.19 o 
  -3   6  10       26.83       51.21     26.33 o 
  -2   6  10       14.75       22.58     27.43 o 
  -1   6  10        7.08       -7.42     44.27 o 
   0   6  10       14.48       27.21     45.26 o 
  -7   7  10        0.10       10.82     24.16 o 
  -6   7  10       10.67       21.32     24.20 o 
  -5   7  10        7.22       11.87     24.00 o 
  -4   7  10        0.25       15.69     25.28 o 
  -3   7  10        3.91        9.22     26.76 o 
  -2   7  10        2.58       16.41     33.69 o 
  -1   7  10        0.09       13.11     44.02 o 
   0   7  10        0.00       -8.41     45.26 o 
  -7   8  10        3.00       19.18     24.41 o 
  -6   8  10        8.14       10.56     24.20 o 
  -5   8  10        1.88        8.21     24.50 o 
  -4   8  10        3.13        3.44     24.09 o 
  -3   8  10       24.22       27.55     25.94 o 
  -2   8  10        0.45       20.90     37.15 o 
  -1   8  10        1.07       19.29     44.77 o 
  -6   9  10        0.00       -0.54     25.85 o 
  -5   9  10        3.40        5.80     24.90 o 
  -4   9  10       86.59       93.54     26.20 o 
  -3   9  10       97.91      113.08     26.82 o 
  -2   9  10        6.23        0.00     40.07 o 
  -1   9  10        0.19       -6.68     44.77 o 
  -5  10  10        5.18       18.59     24.93 o 
  -4  10  10        3.10       10.06     25.41 o 
  -3  10  10        0.70        4.35     26.09 o 
  -2  10  10        0.00       -6.18     46.00 o 
  -4   1  11       10.51       15.58     33.74 o 
                                                 
